# Supplementary material for: Planctomycetes as a Vital Constituent of the Microbial Communities Inhabiting Different Layers of the Meromictic Lake Sælenvannet (Norway)
Source: Microorganisms. 2020 Jul 29;8(8):1150. doi: 10.3390/microorganisms8081150 (PMC7464441; doi:10.3390/microorganisms8081150)
Supplement: Supplementary file 1 [file microorganisms-08-01150-s001.zip]

Archive with 2 entries (2 files):
- Supplemenatry Table S2.xlsx
- Supplementary Table S1.docx
