# Supplementary material for: Planctomycetes as a Vital Constituent of the Microbial Communities Inhabiting Different Layers of the Meromictic Lake Sælenvannet (Norway)
Source: Microorganisms. 2020 Jul 29;8(8):1150. doi: 10.3390/microorganisms8081150 (PMC7464441; doi:10.3390/microorganisms8081150)
Supplement: Supplementary file 1 [file microorganisms-08-01150-s001.zip › Supplemenatry Table S2.xlsx]

## Sheet: Relative_Abundance
Rank	Full taxonomy	Taxon	Average	1m	5m	5.5m	6m	7m	15m	15m
domain	Main genome;Bacteria	Bacteria	0.939426	0.983845	0.816083	0.891051	0.995038	0.99902	0.920792	0.970154
domain	Main genome;Archaea	Archaea	0.0472858	0.00109661	0.166463	0.051788	0.00463632	0.000898179	0.0773151	0.028803
domain	Chloroplast;Eukaryota (Chloroplast)	Eukaryota (Chloroplast, not considered at lower ranks)	0.0118011	0.0131593	0.0146172	0.0539497	0.000163087	4.08263e-05	0.000436808	0.000240693
domain	Mitochondria;Eukaryota (Mitochondrion)	Eukaryota (Mitochondrion, not considered at lower ranks)	0.00147564	0.00189901	0.00283677	0.00321166	0.000163087	4.08263e-05	0.00145603	0.00072208
		Total classified at domain rank:	0.999989	1	1	1	1	1	1	0.99992
phylum	Main genome;Bacteria;Bacteria (superkingdom);FCB group;Chlorobi	Chlorobi	0.332019	0.000213972	0.00646153	0.417979	0.873352	0.883563	0.0519802	0.0905809
phylum	Main genome;Bacteria;Bacteria (superkingdom);Proteobacteria (superphylum);Proteobacteria	Proteobacteria	0.265346	0.344977	0.239628	0.166945	0.053539	0.061362	0.510629	0.480343
phylum	Main genome;Bacteria;Bacteria (superkingdom);FCB group;Bacteroidetes	Bacteroidetes	0.146921	0.404515	0.258146	0.100859	0.018755	0.00947171	0.0808096	0.155889
phylum	Main genome;Bacteria;Bacteria (superkingdom);PVC group (Planctobacteria);Planctomycetes	Planctomycetes	0.0378198	0.00165829	0.0605177	0.0106849	0.00542845	0.00706295	0.0991555	0.0802311
phylum	Main genome;Bacteria;Bacteria (superkingdom);Terrabacteria;Actinobacteria	Actinobacteria	0.033438	0.145956	0.0556716	0.0169539	0.00212012	0.00146975	0.00451369	0.00738126
phylum	Main genome;Archaea;Archaea (superkingdom);TACK;Thaumarchaeota	Thaumarchaeota	0.0310929	2.67465e-05	0.163863	0.0496881	0.00198034	0.000285784	0.00116482	0.000641849
phylum	Main genome;Bacteria;Bacteria (superkingdom);Epsilonbacteraeota (superphylum);Epsilonbacteraeota	Epsilonbacteraeota	0.0216461	0.000294212	0.0663094	0.071583	0.00456642	0.00167388	0.00436808	0.00272786
phylum	Main genome;Bacteria;Bacteria (superkingdom);Terrabacteria;Chloroflexi	Chloroflexi	0.0137105	0.000240719	0.0281313	0.0264962	0.000978519	0.000939005	0.0279557	0.0112323
phylum	Main genome;Bacteria;Bacteria (superkingdom);Terrabacteria;Tenericutes	Tenericutes	0.00965197	0.0348508	0.00181238	0.00880119	0.00438004	0.0109415	0.00276645	0.00401155
phylum	Main genome;Archaea;Archaea (superkingdom);Euryarchaeota (superphylum);Euryarchaeota	Euryarchaeota	0.00804073	0.000962876	0.00153658	0.00185288	0.00167746	8.16526e-05	0.0390215	0.0111521
phylum	Main genome;Bacteria;Bacteria (superkingdom);FCB group;Marinimicrobia (SAR406 clade)	Marinimicrobia (SAR406 clade)	0.00734127	0	0.00256097	0.0284108	0.00857369	0.00130644	0.0052417	0.00529525
phylum	Main genome;Bacteria;Bacteria (superkingdom);CPR;Ca. Saccharibacteria (TM7)	Ca. Saccharibacteria (TM7)	0.0057937	0.0314539	0.00638273	0.00176024	0.000186385	0	0.000291206	0.000481386
phylum	Main genome;Bacteria;Bacteria (superkingdom);Acidobacteria (superphylum);Acidobacteria	Acidobacteria	0.00564554	0.00109661	0.0289587	0.00188376	0.000232981	0.000408263	0.00276645	0.00417202
phylum	Main genome;Bacteria;Bacteria (superkingdom);FCB group;Ca. Latescibacteria (WS3)	Ca. Latescibacteria (WS3)	0.00557809	0	0.000315196	0.0081218	0.00906295	0.00624643	0.00888177	0.00641849
phylum	Main genome;Bacteria;Bacteria (superkingdom);CPR;Ca. Parcubacteria	Ca. Parcubacteria	0.00525292	0.000508184	0.000945589	0.00142054	0.000675644	0.000204132	0.0208212	0.0121951
phylum	Main genome;Bacteria;Bacteria (superkingdom);PVC group (Planctobacteria);Lentisphaerae	Lentisphaerae	0.00490713	5.34931e-05	7.87991e-05	0.00154407	0.00335492	0.00632808	0.00742574	0.0155648
phylum	Main genome;Bacteria;Bacteria (superkingdom);PVC group (Planctobacteria);Verrucomicrobia	Verrucomicrobia	0.00476612	0.00251418	0.0221031	0.00237786	0.00011649	0.000204132	0.00364007	0.00240693
phylum	Main genome;Bacteria;Bacteria (superkingdom);Spirochaetes (superphylum);Spirochaetes	Spirochaetes	0.00346051	0.000561678	0.000118199	0.00135878	0.00181725	0.00261288	0.00684333	0.0109114
phylum	Main genome;Bacteria;Bacteria (superkingdom);Nitrospinae Tectomicrobia group;Nitrospinae	Nitrospinae	0.00343729	0	0.0170994	0.00491014	0.000559154	0.000122479	0.000728014	0.000641849
phylum	Main genome;Bacteria;Bacteria (superkingdom);Ca. Dependentiae (superphylum);Ca. Dependentiae (TM6)	Ca. Dependentiae (TM6)	0.00321852	0.000267465	0.00425515	0.00404546	0.000209683	0.000326611	0.0052417	0.00818357
phylum	Main genome;Bacteria;Bacteria (superkingdom);CPR;Ca. Gracilibacteria	Ca. Gracilibacteria	0.00317916	0.000133733	0.000827391	0.000247051	0.000745538	0.000204132	0.010629	0.00946727
phylum	Main genome;Bacteria;Bacteria (superkingdom);CPR;Ca. Peregrinibacteria	Ca. Peregrinibacteria	0.00287894	0.000187226	0.00106379	0.00481749	0.00284237	0.000285784	0.00742574	0.00353017
phylum	Main genome;Bacteria;Bacteria (superkingdom);Terrabacteria;Cyanobacteria	Cyanobacteria	0.00251155	0.0109661	0.00291557	0.00185288	0.000186385	0.000530742	0.000728014	0.000401155
phylum	Main genome;Bacteria;Bacteria (superkingdom);Terrabacteria;Firmicutes	Firmicutes	0.00236892	0.00112336	0.00126079	0.00160583	0.000698942	0.000857353	0.00349447	0.00754172
phylum	Main genome;Bacteria;Bacteria (superkingdom);BCR1 (superphylum);BRC1	BRC1	0.00182689	0	0	0	0.00011649	0.000244958	0.00873617	0.00369063
phylum	Main genome;Bacteria;Bacteria (superkingdom);Thermotogae (superphylum);Thermotogae	Thermotogae	0.00161479	0	0	0	0	0	0.00873617	0.00256739
phylum	Main genome;Bacteria;Bacteria (superkingdom);PVC group (Planctobacteria);Chlamydiae	Chlamydiae	0.00159307	0.000160479	0.000354596	0.00067939	0.000372769	0.000408263	0.00364007	0.00553594
phylum	Main genome;Bacteria;Bacteria (superkingdom);Nitrospinae Tectomicrobia group;Ca. Modulibacteria (KSB3)	Ca. Modulibacteria (KSB3)	0.00150066	0	0	0	4.65962e-05	0.000244958	0.00684333	0.0033697
phylum	Main genome;Bacteria;Bacteria (superkingdom);Ca. Hydrogenedentes (superphylum);Ca. Hydrogenedentes (NKB19)	Ca. Hydrogenedentes (NKB19)	0.00125635	2.67465e-05	0.00299437	0.00067939	0.000419365	0.00044909	0.00262085	0.00160462
phylum	Main genome;Archaea;Archaea (superkingdom);TACK;Ca. Bathyarchaeota	Ca. Bathyarchaeota	0.00121925	0	0	0	0	0.000122479	0.00640652	0.00200578
phylum	Main genome;Bacteria;Bacteria (superkingdom);PVC group (Planctobacteria);Kiritimatiellaeota	Kiritimatiellaeota	0.0011345	0	0	0.000154407	0.000163087	0.000204132	0.00276645	0.0046534
phylum	Main genome;Bacteria;Bacteria (superkingdom);PVC group (Planctobacteria);Ca. Omnitrophica (OP3)	Ca. Omnitrophica (OP3)	0.0010415	0.000427945	0.000590993	0.000370576	4.65962e-05	0.000285784	0.00203844	0.00353017
phylum	Main genome;Bacteria;Bacteria (superkingdom);FCB group;Cloacimonetes	Cloacimonetes	0.000973067	0	3.93996e-05	0	0	0	0.00203844	0.00473363
phylum	Main genome;Bacteria;Bacteria (superkingdom);Ca. Aminicenantes (superphylum);Ca. Aminicenantes (OP8)	Ca. Aminicenantes (OP8)	0.000723706	0	0	0	2.32981e-05	0	0.00247525	0.00256739
phylum	Main genome;Bacteria;Bacteria (superkingdom);CPR;Ca. Absconditabacteria (SR1)	Ca. Absconditabacteria (SR1)	0.000624259	0.000187226	0.000709192	0.000154407	0.00011649	4.08263e-05	0.00203844	0.00112323
phylum	Main genome;Bacteria;Bacteria (superkingdom);Atribacteria (superphylum);Ca. Atribacteria	Ca. Atribacteria	0.000562838	0	0	6.17627e-05	9.31923e-05	4.08263e-05	0.00262085	0.00112323
phylum	Main genome;Bacteria;Bacteria (superkingdom);FCB group;Caldithrix phylum incertae sedis	Caldithrix phylum incertae sedis	0.00053334	0	3.93996e-05	0.00126614	0.00048926	0.000408263	0.000728014	0.000802311
phylum	Main genome;Bacteria;Bacteria (superkingdom);CPR;Ca. Berkelbacteria	Ca. Berkelbacteria	0.000470777	2.67465e-05	0.00090619	0.00101908	9.31923e-05	4.08263e-05	0.000728014	0.000481386
phylum	Main genome;Bacteria;Bacteria (superkingdom);Fusobacteria (superphylum);Fusobacteria	Fusobacteria	0.000344502	8.02396e-05	0.000118199	0.000308814	2.32981e-05	0	0.000436808	0.00144416
phylum	Main genome;Bacteria;Bacteria (superkingdom);FCB group;Rhodothermaeota	Rhodothermaeota	0.000316786	0.000213972	0.00137898	9.26441e-05	0	0	0.000291206	0.000240693
phylum	Main genome;Bacteria;Bacteria (superkingdom);Poribacteria (superphylum);Poribacteria	Poribacteria	0.000294603	0	0	0	0	0	0.00101922	0.001043
phylum	Main genome;Bacteria;Bacteria (superkingdom);Terrabacteria;Deinococcus-Thermus	Deinococcus-Thermus	0.000288669	0.000615171	0	0	0	0	0.00116482	0.000240693
phylum	Main genome;Bacteria;Bacteria (superkingdom);FCB group;Gemmatimonadetes	Gemmatimonadetes	0.000247465	2.67465e-05	0.000157598	9.26441e-05	0	4.08263e-05	0.000291206	0.00112323
phylum	Main genome;Archaea;Archaea (superkingdom);DPANN;Ca. Woesearchaeota	Ca. Woesearchaeota	0.000246194	2.67465e-05	0.000275797	6.17627e-05	0.000163087	8.16526e-05	0.000873617	0.000240693
phylum	Main genome;Archaea;Archaea (superkingdom);DPANN;Ca. Altiarchaeota	Ca. Altiarchaeota	0.000220929	0	0.000748591	0	6.98942e-05	0	0.000728014	0
phylum	Main genome;Bacteria;Bacteria (superkingdom);CPR;Ca. Katanobacteria (WWE3)	Ca. Katanobacteria (WWE3)	0.000183174	0	0.000118199	0.00046322	2.32981e-05	0	0.000436808	0.000240693
phylum	Main genome;Bacteria;Bacteria (superkingdom);FCB group;Ca. Zixibacteria (RBG-1)	Ca. Zixibacteria (RBG-1)	0.000174894	0	0	0	0	0	0.000582411	0.000641849
phylum	Main genome;Bacteria;Bacteria (superkingdom);FCB group;Balneolata	Balneolata	0.000167678	0	0	0	0	0	0.000291206	0.000882542
phylum	Main genome;Bacteria;Bacteria (superkingdom);FCB group;Fibrobacteres	Fibrobacteres	0.000118768	0	3.93996e-05	0	6.98942e-05	0	0	0.00072208
phylum	Main genome;Archaea;Archaea (superkingdom);DPANN;Ca. Parvarchaeota	Ca. Parvarchaeota	0.000117789	0	0	0	0	8.16526e-05	0.000582411	0.000160462
phylum	Main genome;Bacteria;Bacteria (superkingdom);FCB group;LCP-89	LCP-89	8.95699e-05	0	0	0	0	0	0.000145603	0.000481386
phylum	Main genome;Bacteria;Bacteria (superkingdom);FCB group;Ignavibacteriae	Ignavibacteriae	7.42886e-05	5.34931e-05	0	0	0	0	0.000145603	0.000320924
phylum	Main genome;Bacteria;Bacteria (superkingdom);Terrabacteria;Armatimonadetes	Armatimonadetes	6.66516e-05	0.000320959	0	0	0	0	0.000145603	0
phylum	Main genome;Archaea;Archaea (superkingdom);Asgaard;Ca. Lokiarchaeota	Ca. Lokiarchaeota	6.66467e-05	0	0	0	0	0	0.000145603	0.000320924
phylum	Main genome;Bacteria;Bacteria (superkingdom);CPR;CPR2	CPR2	5.62851e-05	0	0.000393996	0	0	0	0	0
phylum	Main genome;Archaea;Archaea (superkingdom);Euryarchaeota (superphylum);Ca. Methanofastidiosa	Ca. Methanofastidiosa	4.6715e-05	8.02396e-05	3.93996e-05	6.17627e-05	0	0	0.000145603	0
phylum	Main genome;Bacteria;Bacteria (superkingdom);CPR;Ca. Dojkabacteria (WS6)	Ca. Dojkabacteria (WS6)	4.16008e-05	0	0	0	0	0	0.000291206	0
phylum	Main genome;Bacteria;Bacteria (superkingdom);CPR;Unknown Ca. Saccharibacteria (TM7) phylum 1	Unknown Ca. Saccharibacteria (TM7) phylum 1	1.68855e-05	0	0.000118199	0	0	0	0	0
phylum	Main genome;Bacteria;Bacteria (superkingdom);Terrabacteria;WS1	WS1	1.14616e-05	0	0	0	0	0	0	8.02311e-05
phylum	Main genome;Bacteria;Bacteria (superkingdom);Halanaerobiales superphylum inceratae sedis;Halanaerobiales phylum incertae sedis	Halanaerobiales phylum incertae sedis	1.14616e-05	0	0	0	0	0	0	8.02311e-05
phylum	Main genome;Bacteria;Bacteria (superkingdom);CPR;MD2896-B216	MD2896-B216	8.82324e-06	0	0	6.17627e-05	0	0	0	0
phylum	Main genome;Bacteria;Bacteria (superkingdom);Elusimicrobia (superphylum);Elusimicrobia	Elusimicrobia	8.23256e-06	2.67465e-05	0	3.08814e-05	0	0	0	0
phylum	Main genome;Bacteria;Bacteria (superkingdom);Nitrospirae (superphylum);Nitrospirae	Nitrospirae	7.64187e-06	5.34931e-05	0	0	0	0	0	0
phylum	Main genome;Archaea;Archaea (superkingdom);DPANN;Ca. Diapherotrites	Ca. Diapherotrites	6.65659e-06	0	0	0	4.65962e-05	0	0	0
phylum	Main genome;Bacteria;Bacteria (superkingdom);CPR;Ca. Microgenomates (OP11)	Ca. Microgenomates (OP11)	4.41162e-06	0	0	3.08814e-05	0	0	0	0
phylum	Main genome;Bacteria;Bacteria (superkingdom);CPR;BJ-169	BJ-169	4.41162e-06	0	0	3.08814e-05	0	0	0	0
phylum	Main genome;Bacteria;Bacteria (superkingdom);Synergistetes (superphylum);Synergistetes	Synergistetes	3.3283e-06	0	0	0	2.32981e-05	0	0	0
		Total classified at phylum rank:	0.978347	0.984888	0.979985	0.94182	0.998439	0.999183	0.966657	0.977455
class	Main genome;Bacteria;Bacteria (superkingdom);FCB group;Chlorobi;Chlorobia	Chlorobia	0.332019	0.000213972	0.00646153	0.417979	0.873352	0.883563	0.0519802	0.0905809
class	Main genome;Bacteria;Bacteria (superkingdom);Proteobacteria (superphylum);Proteobacteria;Deltaproteobacteria	Deltaproteobacteria	0.153187	0.00109661	0.00535834	0.0149775	0.0423093	0.0578509	0.493157	0.457558
class	Main genome;Bacteria;Bacteria (superkingdom);FCB group;Bacteroidetes;Flavobacteriia	Flavobacteriia	0.0833926	0.292527	0.197471	0.0761225	0.00249289	0.00195966	0.00611532	0.00706033
class	Main genome;Bacteria;Bacteria (superkingdom);Proteobacteria (superphylum);Proteobacteria;Alphaproteobacteria	Alphaproteobacteria	0.0406966	0.128276	0.11942	0.0231919	0.00351801	0.00151057	0.00262085	0.00633825
class	Main genome;Bacteria;Bacteria (superkingdom);Proteobacteria (superphylum);Proteobacteria;Gammaproteobacteria	Gammaproteobacteria	0.0370289	0.0504707	0.0774989	0.0986968	0.00587112	0.00163305	0.0117938	0.0132381
class	Main genome;Bacteria;Bacteria (superkingdom);Proteobacteria (superphylum);Proteobacteria;Betaproteobacteria	Betaproteobacteria	0.0313897	0.165053	0.0332532	0.015101	0.000792135	0.000244958	0.00247525	0.00280809
class	Main genome;Archaea;Archaea (superkingdom);TACK;Thaumarchaeota;Nitrososphaeria	Nitrososphaeria	0.0310896	2.67465e-05	0.163863	0.0496881	0.00195704	0.000285784	0.00116482	0.000641849
class	Main genome;Bacteria;Bacteria (superkingdom);Terrabacteria;Actinobacteria;Actinobacteria (class)	Actinobacteria (class)	0.0287564	0.143388	0.0326622	0.013804	0.00188714	0.00126562	0.00291206	0.00537548
class	Main genome;Bacteria;Bacteria (superkingdom);Epsilonbacteraeota (superphylum);Epsilonbacteraeota;Campylobacteria	Campylobacteria	0.0216461	0.000294212	0.0663094	0.071583	0.00456642	0.00167388	0.00436808	0.00272786
class	Main genome;Bacteria;Bacteria (superkingdom);FCB group;Bacteroidetes;Sphingobacteriia	Sphingobacteriia	0.0199388	0.0111801	0.0246641	0.00370576	0.00174736	0.000734874	0.0347991	0.0627407
class	Main genome;Bacteria;Bacteria (superkingdom);FCB group;Bacteroidetes;Bacteroidetes VC2.1 Bac22	Bacteroidetes VC2.1 Bac22	0.0190191	0	0.00252157	0.0104688	0.0101347	0.00514412	0.0337798	0.0710847
class	Main genome;Bacteria;Bacteria (superkingdom);PVC group (Planctobacteria);Planctomycetes;Phycisphaerae	Phycisphaerae	0.0176742	0.000133733	0.000275797	0.00219258	0.00316854	0.0046542	0.0620268	0.0512677
class	Main genome;Bacteria;Bacteria (superkingdom);FCB group;Bacteroidetes;Cytophagia	Cytophagia	0.0158838	0.0822991	0.0226941	0.00293373	0.000396067	0.000530742	0.000728014	0.00160462
class	Main genome;Bacteria;Bacteria (superkingdom);PVC group (Planctobacteria);Planctomycetes;Planctomycetacia	Planctomycetacia	0.0109057	0.00117685	0.0180844	0.000741152	0.00100182	0.0021638	0.0308678	0.0223042
class	Main genome;Bacteria;Bacteria (superkingdom);Terrabacteria;Tenericutes;Mollicutes	Mollicutes	0.00965197	0.0348508	0.00181238	0.00880119	0.00438004	0.0109415	0.00276645	0.00401155
class	Main genome;Archaea;Archaea (superkingdom);Euryarchaeota (superphylum);Euryarchaeota;Thermoplasmata	Thermoplasmata	0.00765334	0.000347705	0.00153658	0.00185288	0.00146778	8.16526e-05	0.0378567	0.01043
class	Main genome;Bacteria;Bacteria (superkingdom);Terrabacteria;Chloroflexi;Chloroflexi Subdivision 5 (SAR202)	Chloroflexi Subdivision 5 (SAR202)	0.00735483	0	0.0249399	0.0263109	0.000232981	0	0	0
class	Main genome;Bacteria;Bacteria (superkingdom);PVC group (Planctobacteria);Planctomycetes;OM190	OM190	0.0072573	8.02396e-05	0.0421575	0.00688654	0.000465962	8.16526e-05	0.000728014	0.000401155
class	Main genome;Bacteria;Bacteria (superkingdom);Acidobacteria (superphylum);Acidobacteria;Subgroup 6	Subgroup 6	0.00461645	0.00106986	0.0289587	0.001822	9.31923e-05	0	0.000291206	8.02311e-05
class	Main genome;Bacteria;Bacteria (superkingdom);Terrabacteria;Actinobacteria;Acidimicrobiia	Acidimicrobiia	0.0039922	0.00238044	0.0219849	0.00200729	0.000209683	0.000204132	0.000436808	0.00072208
class	Main genome;Bacteria;Bacteria (superkingdom);PVC group (Planctobacteria);Lentisphaerae;Oligosphaeria	Oligosphaeria	0.00390661	2.67465e-05	3.93996e-05	0.00114261	0.00307535	0.00624643	0.00582411	0.0109917
class	Main genome;Bacteria;Bacteria (superkingdom);Spirochaetes (superphylum);Spirochaetes;Spirochaetia	Spirochaetia	0.00346051	0.000561678	0.000118199	0.00135878	0.00181725	0.00261288	0.00684333	0.0109114
class	Main genome;Bacteria;Bacteria (superkingdom);PVC group (Planctobacteria);Verrucomicrobia;Verrucomicrobiae	Verrucomicrobiae	0.00343104	0.00203274	0.018833	0.000895559	6.98942e-05	0.000204132	0.00101922	0.000962773
class	Main genome;Bacteria;Bacteria (superkingdom);Nitrospinae Tectomicrobia group;Nitrospinae;Nitrospinia	Nitrospinia	0.0032416	0	0.0170994	0.00491014	0.000559154	0.000122479	0	0
class	Main genome;Bacteria;Bacteria (superkingdom);Terrabacteria;Chloroflexi;Ardenticatenia	Ardenticatenia	0.00297739	0.000160479	0	0	0.000419365	4.08263e-05	0.0141235	0.00609756
class	Main genome;Bacteria;Bacteria (superkingdom);Terrabacteria;Cyanobacteria;ML635J-21	ML635J-21	0.00251155	0.0109661	0.00291557	0.00185288	0.000186385	0.000530742	0.000728014	0.000401155
class	Main genome;Bacteria;Bacteria (superkingdom);FCB group;Bacteroidetes;Chitinophagia	Chitinophagia	0.00248988	0.0050551	0.00791931	0.00197641	0.00144448	0.000326611	0.000145603	0.000561617
class	Main genome;Bacteria;Bacteria (superkingdom);FCB group;Bacteroidetes;Bacteroidia	Bacteroidia	0.00244083	0.000374452	0.000393996	0.00395281	0.0012581	0.000367437	0.00247525	0.0082638
class	Main genome;Bacteria;Bacteria (superkingdom);FCB group;Bacteroidetes;Saprospiria	Saprospiria	0.00242383	0.0130256	0.00244277	0.000370576	2.32981e-05	4.08263e-05	0.000582411	0.000481386
class	Main genome;Bacteria;Bacteria (superkingdom);Terrabacteria;Firmicutes;Clostridia	Clostridia	0.0019703	0.000374452	0.000118199	0.000833797	0.000652346	0.000857353	0.00349447	0.00746149
class	Main genome;Bacteria;Bacteria (superkingdom);Proteobacteria (superphylum);Proteobacteria;Zetaproteobacteria	Zetaproteobacteria	0.00169005	0	0.000157598	0.0105614	0.000908625	0.000122479	0	8.02311e-05
class	Main genome;Bacteria;Bacteria (superkingdom);Thermotogae (superphylum);Thermotogae;Thermotogae (class)	Thermotogae (class)	0.00161479	0	0	0	0	0	0.00873617	0.00256739
class	Main genome;Bacteria;Bacteria (superkingdom);Terrabacteria;Chloroflexi;Dehalococcoidia (subdiv. 6)	Dehalococcoidia (subdiv. 6)	0.00138136	0	3.93996e-05	0	2.32981e-05	0	0.00728014	0.0023267
class	Main genome;Bacteria;Bacteria (superkingdom);PVC group (Planctobacteria);Chlamydiae;Chlamydiia	Chlamydiia	0.00135065	0.000160479	0.000354596	0.000247051	0.000279577	0.000285784	0.00291206	0.00521502
class	Main genome;Bacteria;Bacteria (superkingdom);PVC group (Planctobacteria);Kiritimatiellaeota;WCHB1-41	WCHB1-41	0.0011345	0	0	0.000154407	0.000163087	0.000204132	0.00276645	0.0046534
class	Main genome;Bacteria;Bacteria (superkingdom);PVC group (Planctobacteria);Lentisphaerae;Lentisphaeria	Lentisphaeria	0.00100052	2.67465e-05	3.93996e-05	0.000401458	0.000279577	8.16526e-05	0.00160163	0.00457317
class	Main genome;Bacteria;Bacteria (superkingdom);CPR;Ca. Peregrinibacteria;Candidatus Peribacteria	Candidatus Peribacteria	0.000860247	0.000106986	0.000512194	0.00250139	0.00137459	4.08263e-05	0.00116482	0.000320924
class	Main genome;Bacteria;Bacteria (superkingdom);PVC group (Planctobacteria);Planctomycetes;Pla4 lineage	Pla4 lineage	0.000834633	0.000187226	0	0.000432339	0.000629048	0.000163305	0.00218404	0.00224647
class	Main genome;Bacteria;Bacteria (superkingdom);FCB group;Bacteroidetes;Bacteroidetes BD2-2	Bacteroidetes BD2-2	0.00077755	0	3.93996e-05	0.00123525	0.0011649	0.000204132	0.000873617	0.00192555
class	Main genome;Bacteria;Bacteria (superkingdom);Proteobacteria (superphylum);Proteobacteria;AEGEAN-245	AEGEAN-245	0.000676698	0	0.00196998	0.00268668	0	0	0	8.02311e-05
class	Main genome;Bacteria;Bacteria (superkingdom);Acidobacteria (superphylum);Acidobacteria;Acidobacteria group 21	Acidobacteria group 21	0.000628724	0	0	3.08814e-05	0.000139788	0.000367437	0.00145603	0.00240693
class	Main genome;Bacteria;Bacteria (superkingdom);CPR;Ca. Parcubacteria;Candidatus Magasanikbacteria	Candidatus Magasanikbacteria	0.000624936	0	0.000118199	3.08814e-05	0	0	0.00262085	0.00160462
class	Main genome;Bacteria;Bacteria (superkingdom);PVC group (Planctobacteria);Verrucomicrobia;OPB35 soil group	OPB35 soil group	0.000573979	0.000267465	0.00248217	0.00101908	2.32981e-05	0	0.000145603	8.02311e-05
class	Main genome;Bacteria;Bacteria (superkingdom);Terrabacteria;Chloroflexi;SBR2076	SBR2076	0.000564979	0	3.93996e-05	0	0.000163087	0.000816526	0.00189284	0.001043
class	Main genome;Bacteria;Bacteria (superkingdom);PVC group (Planctobacteria);Verrucomicrobia;Spartobacteria	Spartobacteria	0.000525614	0.000187226	0.000669792	6.17627e-05	0	0	0.00203844	0.00072208
class	Main genome;Bacteria;Bacteria (superkingdom);FCB group;Ca. Latescibacteria (WS3);Ca. Latescibacter class incertae sedis	Ca. Latescibacter class incertae sedis	0.000512521	0	0	6.17627e-05	0.000209683	0	0.00131043	0.00200578
class	Main genome;Bacteria;Bacteria (superkingdom);Terrabacteria;Chloroflexi;JG30-KF-CM66	JG30-KF-CM66	0.000480806	5.34931e-05	0.00267917	9.26441e-05	2.32981e-05	0	0.000436808	8.02311e-05
class	Main genome;Bacteria;Bacteria (superkingdom);Proteobacteria (superphylum);Proteobacteria;Milano-WF1B-44	Milano-WF1B-44	0.000446548	0	0.00086679	0.00166759	0.000139788	0	0.000291206	0.000160462
class	Main genome;Bacteria;Bacteria (superkingdom);Terrabacteria;Chloroflexi;Caldilineae	Caldilineae	0.000443303	0	0.000196998	0	0	0	0.00218404	0.00072208
class	Main genome;Bacteria;Bacteria (superkingdom);Terrabacteria;Actinobacteria;Thermoleophilia	Thermoleophilia	0.000398542	0.000187226	0.000984989	0.00114261	2.32981e-05	0	0.000291206	0.000160462
class	Main genome;Archaea;Archaea (superkingdom);Euryarchaeota (superphylum);Euryarchaeota;Methanomicrobia	Methanomicrobia	0.000387394	0.000615171	0	0	0.000209683	0	0.00116482	0.00072208
class	Main genome;Bacteria;Bacteria (superkingdom);Fusobacteria (superphylum);Fusobacteria;Fusobacteriia	Fusobacteriia	0.000344502	8.02396e-05	0.000118199	0.000308814	2.32981e-05	0	0.000436808	0.00144416
class	Main genome;Bacteria;Bacteria (superkingdom);FCB group;Caldithrix phylum incertae sedis;Unknown Caldithrix class incertae sedis class 5	Unknown Caldithrix class incertae sedis class 5	0.000322856	0	3.93996e-05	0.00126614	0.000465962	0.000408263	0	8.02311e-05
class	Main genome;Bacteria;Bacteria (superkingdom);FCB group;Rhodothermaeota;Rhodothermia	Rhodothermia	0.000316786	0.000213972	0.00137898	9.26441e-05	0	0	0.000291206	0.000240693
class	Main genome;Bacteria;Bacteria (superkingdom);Terrabacteria;Actinobacteria;OPB41	OPB41	0.000290893	0	3.93996e-05	0	0	0	0.000873617	0.00112323
class	Main genome;Bacteria;Bacteria (superkingdom);Terrabacteria;Deinococcus-Thermus;Deinococci	Deinococci	0.000288669	0.000615171	0	0	0	0	0.00116482	0.000240693
class	Main genome;Bacteria;Bacteria (superkingdom);FCB group;Bacteroidetes;Bacteroidetes vadinHA17	Bacteroidetes vadinHA17	0.000261161	0	0	0	0	0.000122479	0.000582411	0.00112323
class	Main genome;Bacteria;Bacteria (superkingdom);Acidobacteria (superphylum);Acidobacteria;Solibacteres (Acidobacteria group 3)	Solibacteres (Acidobacteria group 3)	0.000243664	0	0	0	0	0	0.000582411	0.00112323
class	Main genome;Archaea;Archaea (superkingdom);DPANN;Ca. Woesearchaeota;Pacearchaeota	Pacearchaeota	0.000242865	2.67465e-05	0.000275797	6.17627e-05	0.000139788	8.16526e-05	0.000873617	0.000240693
class	Main genome;Bacteria;Bacteria (superkingdom);PVC group (Planctobacteria);Chlamydiae;LD1-PA32	LD1-PA32	0.000242421	0	0	0.000432339	9.31923e-05	0.000122479	0.000728014	0.000320924
class	Main genome;Bacteria;Bacteria (superkingdom);CPR;Ca. Parcubacteria;Candidatus Kuenenbacteria	Candidatus Kuenenbacteria	0.000241305	0	0.000118199	6.17627e-05	0.000232981	8.16526e-05	0.000873617	0.000320924
class	Main genome;Bacteria;Bacteria (superkingdom);PVC group (Planctobacteria);Planctomycetes;MBMPE71	MBMPE71	0.000230079	0	0	0	0	0	0.000728014	0.000882542
class	Main genome;Archaea;Archaea (superkingdom);DPANN;Ca. Altiarchaeota;Ca. Altiarchaea	Ca. Altiarchaea	0.000220929	0	0.000748591	0	6.98942e-05	0	0.000728014	0
class	Main genome;Bacteria;Bacteria (superkingdom);FCB group;Gemmatimonadetes;BD2-11 terrestrial group	BD2-11 terrestrial group	0.000211382	0	0.000157598	9.26441e-05	0	4.08263e-05	0.000145603	0.001043
class	Main genome;Bacteria;Bacteria (superkingdom);PVC group (Planctobacteria);Ca. Omnitrophica (OP3);Ca. Omnitrophus class incertae sedis	Ca. Omnitrophus class incertae sedis	0.00020784	0.000160479	0.000236397	0.000123525	0	8.16526e-05	0.000291206	0.000561617
class	Main genome;Bacteria;Bacteria (superkingdom);CPR;Ca. Parcubacteria;Candidatus Moranbacteria	Candidatus Moranbacteria	0.000200447	0	0	0.000185288	2.32981e-05	0	0.000873617	0.000320924
class	Main genome;Bacteria;Bacteria (superkingdom);Nitrospinae Tectomicrobia group;Nitrospinae;MD2898-B26	MD2898-B26	0.000195695	0	0	0	0	0	0.000728014	0.000641849
class	Main genome;Bacteria;Bacteria (superkingdom);Terrabacteria;Chloroflexi;Chloroflexi Subdivision 13	Chloroflexi Subdivision 13	0.00018582	0	0	0	0	4.08263e-05	0.00101922	0.000240693
class	Main genome;Bacteria;Bacteria (superkingdom);FCB group;Balneolata;Balneoilia	Balneoilia	0.000167678	0	0	0	0	0	0.000291206	0.000882542
class	Main genome;Bacteria;Bacteria (superkingdom);Terrabacteria;Firmicutes;Unknown Bacilli class 2	Unknown Bacilli class 2	0.00016218	2.67465e-05	0.000984989	0.000123525	0	0	0	0
class	Main genome;Bacteria;Bacteria (superkingdom);FCB group;Cloacimonetes;MSBL2	MSBL2	0.000135416	0	0	0	0	0	0.000145603	0.000802311
class	Main genome;Bacteria;Bacteria (superkingdom);PVC group (Planctobacteria);Verrucomicrobia;LD1-PB3	LD1-PB3	0.000134499	0	0	0	2.32981e-05	0	0.000436808	0.000481386
class	Main genome;Bacteria;Bacteria (superkingdom);PVC group (Planctobacteria);Planctomycetes;MD2896-B258	MD2896-B258	0.000118363	0	0	6.17627e-05	0.000139788	0	0.000145603	0.000481386
class	Main genome;Bacteria;Bacteria (superkingdom);Acidobacteria (superphylum);Acidobacteria;Holophagae	Holophagae	0.000109153	0	0	3.08814e-05	0	4.08263e-05	0.000291206	0.000401155
class	Main genome;Bacteria;Bacteria (superkingdom);PVC group (Planctobacteria);Ca. Omnitrophica (OP3);Unknown Ca. Omnitrophus class incertae sedis class 1	Unknown Ca. Omnitrophus class incertae sedis class 1	9.89087e-05	0	0	0	0	0	0.000291206	0.000401155
class	Main genome;Bacteria;Bacteria (superkingdom);Terrabacteria;Firmicutes;Bacilli	Bacilli	9.85397e-05	0	0.000118199	0.000524983	4.65962e-05	0	0	0
class	Main genome;Bacteria;Bacteria (superkingdom);FCB group;Caldithrix phylum incertae sedis;Unknown Caldithrix class incertae sedis class 1	Unknown Caldithrix class incertae sedis class 1	9.67859e-05	0	0	0	0	0	0.000436808	0.000240693
class	Main genome;Bacteria;Bacteria (superkingdom);PVC group (Planctobacteria);Verrucomicrobia;Ca. Methylacidiphilum	Ca. Methylacidiphilum	9.21575e-05	2.67465e-05	0.000118199	0.000339695	0	0	0	0.000160462
class	Main genome;Bacteria;Bacteria (superkingdom);Terrabacteria;Firmicutes;Negativicutes	Negativicutes	8.70495e-05	0.000508184	3.93996e-05	6.17627e-05	0	0	0	0
class	Main genome;Bacteria;Bacteria (superkingdom);FCB group;Fibrobacteres;Chitinivibrionia	Chitinivibrionia	8.02311e-05	0	0	0	0	0	0	0.000561617
class	Main genome;Bacteria;Bacteria (superkingdom);PVC group (Planctobacteria);Planctomycetes;BD7-11	BD7-11	7.67289e-05	8.02396e-05	0	0.000216169	0	0	0	0.000240693
class	Main genome;Bacteria;Bacteria (superkingdom);FCB group;Caldithrix phylum incertae sedis;Caldithrix class incertae sedis	Caldithrix class incertae sedis	7.59855e-05	0	0	0	0	0	0.000291206	0.000240693
class	Main genome;Bacteria;Bacteria (superkingdom);FCB group;Ignavibacteriae;Ignavibacteria	Ignavibacteria	7.42886e-05	5.34931e-05	0	0	0	0	0.000145603	0.000320924
class	Main genome;Bacteria;Bacteria (superkingdom);Proteobacteria (superphylum);Proteobacteria;Ca. Tenderia class incertae sedis	Ca. Tenderia class incertae sedis	6.75421e-05	0	0.000472795	0	0	0	0	0
class	Main genome;Bacteria;Bacteria (superkingdom);Proteobacteria (superphylum);Proteobacteria;JTB23	JTB23	6.51083e-05	0	0.000393996	6.17627e-05	0	0	0	0
class	Main genome;Bacteria;Bacteria (superkingdom);FCB group;Bacteroidetes;Ika33	Ika33	6.4524e-05	0	0	0	0	0	0.000291206	0.000160462
class	Main genome;Bacteria;Bacteria (superkingdom);Terrabacteria;Armatimonadetes;Armatimonadia	Armatimonadia	4.58512e-05	0.000320959	0	0	0	0	0	0
class	Main genome;Bacteria;Bacteria (superkingdom);Terrabacteria;Firmicutes;Unknown Bacilli class 1	Unknown Bacilli class 1	3.93907e-05	0.000213972	0	6.17627e-05	0	0	0	0
class	Main genome;Bacteria;Bacteria (superkingdom);FCB group;Fibrobacteres;Fibrobacteria	Fibrobacteria	3.85366e-05	0	3.93996e-05	0	6.98942e-05	0	0	0.000160462
class	Main genome;Bacteria;Bacteria (superkingdom);Terrabacteria;Chloroflexi;SJA-68	SJA-68	3.29081e-05	0	0	0	6.98942e-05	0	0	0.000160462
class	Main genome;Bacteria;Bacteria (superkingdom);FCB group;Gemmatimonadetes;MD2902-B12	MD2902-B12	3.2262e-05	0	0	0	0	0	0.000145603	8.02311e-05
class	Main genome;Bacteria;Bacteria (superkingdom);PVC group (Planctobacteria);Planctomycetes;vadinHA49	vadinHA49	3.2262e-05	0	0	0	0	0	0.000145603	8.02311e-05
class	Main genome;Bacteria;Bacteria (superkingdom);Proteobacteria (superphylum);Proteobacteria;SPOTSOCT00	SPOTSOCT00	3.02498e-05	2.67465e-05	3.93996e-05	0	0	0	0.000145603	0
class	Main genome;Bacteria;Bacteria (superkingdom);PVC group (Planctobacteria);Ca. Omnitrophica (OP3);Unknown Ca. Omnitrophus class incertae sedis class 4	Unknown Ca. Omnitrophus class incertae sedis class 4	2.81425e-05	0	0.000196998	0	0	0	0	0
class	Main genome;Bacteria;Bacteria (superkingdom);Terrabacteria;Chloroflexi;Chloroflexi Subdivision 8 (TK10)	Chloroflexi Subdivision 8 (TK10)	2.69257e-05	0	0.000157598	3.08814e-05	0	0	0	0
class	Main genome;Archaea;Archaea (superkingdom);Euryarchaeota (superphylum);Ca. Methanofastidiosa;20a-9	20a-9	2.59146e-05	8.02396e-05	3.93996e-05	6.17627e-05	0	0	0	0
class	Main genome;Bacteria;Bacteria (superkingdom);Acidobacteria (superphylum);Acidobacteria;Blastocatellia (Acidobacteria group 4)	Blastocatellia (Acidobacteria group 4)	2.46213e-05	2.67465e-05	0	0	0	0	0.000145603	0
class	Main genome;Bacteria;Bacteria (superkingdom);CPR;Ca. Parcubacteria;Candidatus Falkowbacteria	Candidatus Falkowbacteria	2.29232e-05	0	0	0	0	0	0	0.000160462
class	Main genome;Bacteria;Bacteria (superkingdom);Terrabacteria;Armatimonadetes;Armatimonadetes Group 3	Armatimonadetes Group 3	2.08004e-05	0	0	0	0	0	0.000145603	0
class	Main genome;Bacteria;Bacteria (superkingdom);PVC group (Planctobacteria);Ca. Omnitrophica (OP3);Unknown Ca. Omnitrophus class incertae sedis class 7	Unknown Ca. Omnitrophus class incertae sedis class 7	2.08004e-05	0	0	0	0	0	0.000145603	0
class	Main genome;Bacteria;Bacteria (superkingdom);Terrabacteria;Chloroflexi;Anaerolineae	Anaerolineae	1.54798e-05	0	0	6.17627e-05	4.65962e-05	0	0	0
class	Main genome;Bacteria;Bacteria (superkingdom);FCB group;Bacteroidetes;SB-5	SB-5	1.14616e-05	0	0	0	0	0	0	8.02311e-05
class	Main genome;Bacteria;Bacteria (superkingdom);FCB group;Caldithrix phylum incertae sedis;Unknown Caldithrix class incertae sedis class 2	Unknown Caldithrix class incertae sedis class 2	1.14616e-05	0	0	0	0	0	0	8.02311e-05
class	Main genome;Bacteria;Bacteria (superkingdom);FCB group;Caldithrix phylum incertae sedis;Unknown Caldithrix class incertae sedis class 3	Unknown Caldithrix class incertae sedis class 3	1.14616e-05	0	0	0	0	0	0	8.02311e-05
class	Main genome;Bacteria;Bacteria (superkingdom);FCB group;Caldithrix phylum incertae sedis;Unknown Caldithrix class incertae sedis class 4	Unknown Caldithrix class incertae sedis class 4	1.14616e-05	0	0	0	0	0	0	8.02311e-05
class	Main genome;Bacteria;Bacteria (superkingdom);FCB group;Ca. Latescibacteria (WS3);Unknown Ca. Latescibacter class incertae sedis class 1	Unknown Ca. Latescibacter class incertae sedis class 1	1.14616e-05	0	0	0	0	0	0	8.02311e-05
class	Main genome;Bacteria;Bacteria (superkingdom);Terrabacteria;Firmicutes;Erysipelotrichia	Erysipelotrichia	1.14616e-05	0	0	0	0	0	0	8.02311e-05
class	Main genome;Bacteria;Bacteria (superkingdom);PVC group (Planctobacteria);Planctomycetes;Pla3 lineage	Pla3 lineage	1.14616e-05	0	0	0	0	0	0	8.02311e-05
class	Main genome;Bacteria;Bacteria (superkingdom);PVC group (Planctobacteria);Planctomycetes;SGST604	SGST604	1.14616e-05	0	0	0	0	0	0	8.02311e-05
class	Main genome;Bacteria;Bacteria (superkingdom);Acidobacteria (superphylum);Acidobacteria;Acidobacteria group 2	Acidobacteria group 2	1.14616e-05	0	0	0	0	0	0	8.02311e-05
class	Main genome;Bacteria;Bacteria (superkingdom);CPR;Ca. Parcubacteria;Candidatus Adlerbacteria	Candidatus Adlerbacteria	1.14616e-05	0	0	0	0	0	0	8.02311e-05
class	Main genome;Bacteria;Bacteria (superkingdom);Halanaerobiales superphylum inceratae sedis;Halanaerobiales phylum incertae sedis;Halanaerobiales class incertae sedis	Halanaerobiales class incertae sedis	1.14616e-05	0	0	0	0	0	0	8.02311e-05
class	Main genome;Bacteria;Bacteria (superkingdom);Terrabacteria;Chloroflexi;Chloroflexi Subdivision 2	Chloroflexi Subdivision 2	1.1257e-05	0	7.87991e-05	0	0	0	0	0
class	Main genome;Bacteria;Bacteria (superkingdom);Elusimicrobia (superphylum);Elusimicrobia;Elusimicrobia (class)	Elusimicrobia (class)	8.23256e-06	2.67465e-05	0	3.08814e-05	0	0	0	0
class	Main genome;Bacteria;Bacteria (superkingdom);PVC group (Planctobacteria);Ca. Omnitrophica (OP3);Unknown Ca. Omnitrophus class incertae sedis class 3	Unknown Ca. Omnitrophus class incertae sedis class 3	7.64187e-06	5.34931e-05	0	0	0	0	0	0
class	Main genome;Bacteria;Bacteria (superkingdom);Nitrospirae (superphylum);Nitrospirae;Nitrospira	Nitrospira	7.64187e-06	5.34931e-05	0	0	0	0	0	0
class	Main genome;Bacteria;Bacteria (superkingdom);Terrabacteria;Chloroflexi;S085	S085	5.83233e-06	0	0	0	0	4.08263e-05	0	0
class	Main genome;Bacteria;Bacteria (superkingdom);PVC group (Planctobacteria);Ca. Omnitrophica (OP3);Unknown Ca. Omnitrophus class incertae sedis class 6	Unknown Ca. Omnitrophus class incertae sedis class 6	5.83233e-06	0	0	0	0	4.08263e-05	0	0
class	Main genome;Bacteria;Bacteria (superkingdom);PVC group (Planctobacteria);Ca. Omnitrophica (OP3);Unknown Ca. Omnitrophus class incertae sedis class 5	Unknown Ca. Omnitrophus class incertae sedis class 5	5.62851e-06	0	3.93996e-05	0	0	0	0	0
class	Main genome;Bacteria;Bacteria (superkingdom);CPR;Ca. Parcubacteria;Candidatus Azambacteria	Candidatus Azambacteria	4.41162e-06	0	0	3.08814e-05	0	0	0	0
class	Main genome;Bacteria;Bacteria (superkingdom);FCB group;Gemmatimonadetes;Gemmatimonadetes (class)	Gemmatimonadetes (class)	3.82094e-06	2.67465e-05	0	0	0	0	0	0
class	Main genome;Bacteria;Bacteria (superkingdom);Terrabacteria;Chloroflexi;1-20	1-20	3.82094e-06	2.67465e-05	0	0	0	0	0	0
class	Main genome;Bacteria;Bacteria (superkingdom);PVC group (Planctobacteria);Ca. Omnitrophica (OP3);Unknown Ca. Omnitrophus class incertae sedis class 2	Unknown Ca. Omnitrophus class incertae sedis class 2	3.82094e-06	2.67465e-05	0	0	0	0	0	0
class	Main genome;Bacteria;Bacteria (superkingdom);FCB group;Caldithrix phylum incertae sedis;Unknown Caldithrix class incertae sedis class 6	Unknown Caldithrix class incertae sedis class 6	3.3283e-06	0	0	0	2.32981e-05	0	0	0
class	Main genome;Bacteria;Bacteria (superkingdom);Synergistetes (superphylum);Synergistetes;Synergistia	Synergistia	3.3283e-06	0	0	0	2.32981e-05	0	0	0
class	Main genome;Archaea;Archaea (superkingdom);TACK;Thaumarchaeota;Unknown Nitrososphaeria class 1	Unknown Nitrososphaeria class 1	3.3283e-06	0	0	0	2.32981e-05	0	0	0
class	Main genome;Archaea;Archaea (superkingdom);DPANN;Ca. Woesearchaeota;Unknown Pacearchaeota class 1	Unknown Pacearchaeota class 1	3.3283e-06	0	0	0	2.32981e-05	0	0	0
		Total classified at class rank:	0.935612	0.95191	0.958788	0.892811	0.976842	0.989263	0.872015	0.907654
order	Main genome;Bacteria;Bacteria (superkingdom);FCB group;Chlorobi;Chlorobia;Chlorobiales	Chlorobiales	0.332019	0.000213972	0.00646153	0.417979	0.873352	0.883563	0.0519802	0.0905809
order	Main genome;Bacteria;Bacteria (superkingdom);Proteobacteria (superphylum);Proteobacteria;Deltaproteobacteria;Desulfobacterales	Desulfobacterales	0.107088	0.000294212	0.00086679	0.00562041	0.0256512	0.036907	0.385265	0.29501
order	Main genome;Bacteria;Bacteria (superkingdom);FCB group;Bacteroidetes;Flavobacteriia;Flavobacteriales	Flavobacteriales	0.083387	0.292527	0.197431	0.0761225	0.00249289	0.00195966	0.00611532	0.00706033
order	Main genome;Archaea;Archaea (superkingdom);TACK;Thaumarchaeota;Nitrososphaeria;Ca. Nitrosopumilales	Ca. Nitrosopumilales	0.0310896	2.67465e-05	0.163863	0.0496881	0.00195704	0.000285784	0.00116482	0.000641849
order	Main genome;Bacteria;Bacteria (superkingdom);Proteobacteria (superphylum);Proteobacteria;Deltaproteobacteria;Desulfarculales	Desulfarculales	0.0302661	0	0	0.00117349	0.010158	0.0191475	0.0725102	0.108874
order	Main genome;Bacteria;Bacteria (superkingdom);Proteobacteria (superphylum);Proteobacteria;Betaproteobacteria;Burkholderiales	Burkholderiales	0.0273129	0.157537	0.0245065	0.00355136	0.000559154	0.000204132	0.00218404	0.00264763
order	Main genome;Bacteria;Bacteria (superkingdom);Epsilonbacteraeota (superphylum);Epsilonbacteraeota;Campylobacteria;Campylobacterales	Campylobacterales	0.0216461	0.000294212	0.0663094	0.071583	0.00456642	0.00167388	0.00436808	0.00272786
order	Main genome;Bacteria;Bacteria (superkingdom);Proteobacteria (superphylum);Proteobacteria;Alphaproteobacteria;Rhodobacterales	Rhodobacterales	0.0213229	0.0653151	0.0704464	0.00858502	0.000512558	0.000122479	0.00131043	0.00296855
order	Main genome;Bacteria;Bacteria (superkingdom);Terrabacteria;Actinobacteria;Actinobacteria (class);Micrococcales	Micrococcales	0.021306	0.116749	0.0237579	0.00423075	0.000955221	0.000489916	0.000873617	0.00208601
order	Main genome;Bacteria;Bacteria (superkingdom);FCB group;Bacteroidetes;Sphingobacteriia;Sphingobacteriales	Sphingobacteriales	0.0199388	0.0111801	0.0246641	0.00370576	0.00174736	0.000734874	0.0347991	0.0627407
order	Main genome;Bacteria;Bacteria (superkingdom);FCB group;Bacteroidetes;Cytophagia;Cytophagales	Cytophagales	0.0158838	0.0822991	0.0226941	0.00293373	0.000396067	0.000530742	0.000728014	0.00160462
order	Main genome;Bacteria;Bacteria (superkingdom);PVC group (Planctobacteria);Planctomycetes;Planctomycetacia;Planctomycetales	Planctomycetales	0.0108276	0.00117685	0.0180844	0.000741152	0.00100182	0.0021638	0.0307222	0.0219031
order	Main genome;Bacteria;Bacteria (superkingdom);PVC group (Planctobacteria);Planctomycetes;Phycisphaerae;MSBL9	MSBL9	0.0065715	0	0.000118199	0.000833797	0.000838731	0.00126562	0.0241701	0.0187741
order	Main genome;Bacteria;Bacteria (superkingdom);Proteobacteria (superphylum);Proteobacteria;Gammaproteobacteria;Oceanospirillales	Oceanospirillales	0.00643908	0.0103509	0.0228123	0.0109629	0.000279577	4.08263e-05	0.000145603	0.000481386
order	Main genome;Bacteria;Bacteria (superkingdom);Proteobacteria (superphylum);Proteobacteria;Gammaproteobacteria;Cellvibrionales	Cellvibrionales	0.00643847	0.0107521	0.0250581	0.00818356	0.00011649	4.08263e-05	0.000436808	0.000481386
order	Main genome;Bacteria;Bacteria (superkingdom);Proteobacteria (superphylum);Proteobacteria;Deltaproteobacteria;SAR324 clade(Marine group B)	SAR324 clade(Marine group B)	0.00640797	5.34931e-05	0.00193058	0.00515719	0.00456642	0.000571569	0.0180547	0.0145218
order	Main genome;Bacteria;Bacteria (superkingdom);Terrabacteria;Tenericutes;Mollicutes;Acholeplasmatales	Acholeplasmatales	0.0060324	0.0348508	0.00157598	0.00160583	0.0012581	0.0015514	0.000582411	0.000802311
order	Main genome;Bacteria;Bacteria (superkingdom);Proteobacteria (superphylum);Proteobacteria;Deltaproteobacteria;Sva0485	Sva0485	0.00561181	0	0	3.08814e-05	4.65962e-05	0.000204132	0.0109202	0.0280809
order	Main genome;Archaea;Archaea (superkingdom);Euryarchaeota (superphylum);Euryarchaeota;Thermoplasmata;VC2.1 Arc6	VC2.1 Arc6	0.00555043	0.000294212	0	0.000586746	0.000908625	0	0.0291206	0.00794288
order	Main genome;Bacteria;Bacteria (superkingdom);Proteobacteria (superphylum);Proteobacteria;Alphaproteobacteria;Rhodospirillales	Rhodospirillales	0.00535984	0.000802396	0.0235215	0.00923352	0.00205023	0.000285784	0.000582411	0.001043
order	Main genome;Bacteria;Bacteria (superkingdom);Proteobacteria (superphylum);Proteobacteria;Alphaproteobacteria;Caulobacterales	Caulobacterales	0.0050947	0.0285118	0.00476735	0.000864678	0.000139788	0.000285784	0.000291206	0.000802311
order	Main genome;Bacteria;Bacteria (superkingdom);Terrabacteria;Actinobacteria;Actinobacteria (class);Frankiales	Frankiales	0.00507757	0.0261046	0.00728892	0.000710271	2.32981e-05	8.16526e-05	0.000291206	0.001043
order	Main genome;Bacteria;Bacteria (superkingdom);Proteobacteria (superphylum);Proteobacteria;Gammaproteobacteria;Chromatiales	Chromatiales	0.00505579	2.67465e-05	0.00520074	0.0282564	0.00158427	8.16526e-05	0	0.000240693
order	Main genome;Bacteria;Bacteria (superkingdom);PVC group (Planctobacteria);Planctomycetes;Phycisphaerae;Phycisphaerales	Phycisphaerales	0.00442361	0.000133733	7.87991e-05	0.000926441	0.00156097	0.0023271	0.0147059	0.0112323
order	Main genome;Bacteria;Bacteria (superkingdom);Proteobacteria (superphylum);Proteobacteria;Gammaproteobacteria;Alteromonadales	Alteromonadales	0.0042531	0.00419921	0.00287617	0.0196405	0.00100182	0.000122479	0.000728014	0.00120347
order	Main genome;Bacteria;Bacteria (superkingdom);Terrabacteria;Actinobacteria;Acidimicrobiia;Acidimicrobiales	Acidimicrobiales	0.0039922	0.00238044	0.0219849	0.00200729	0.000209683	0.000204132	0.000436808	0.00072208
order	Main genome;Bacteria;Bacteria (superkingdom);Proteobacteria (superphylum);Proteobacteria;Alphaproteobacteria;Sphingomonadales	Sphingomonadales	0.00391998	0.0230555	0.00260037	0.000802915	0.000232981	4.08263e-05	0.000145603	0.000561617
order	Main genome;Bacteria;Bacteria (superkingdom);Proteobacteria (superphylum);Proteobacteria;Betaproteobacteria;Methylophilales	Methylophilales	0.00365784	0.00730181	0.00717072	0.0108702	0.00011649	0	0.000145603	0
order	Main genome;Bacteria;Bacteria (superkingdom);Terrabacteria;Tenericutes;Mollicutes;NB1-n	NB1-n	0.00361958	0	0.000236397	0.00719536	0.00312194	0.00939005	0.00218404	0.00320924
order	Main genome;Bacteria;Bacteria (superkingdom);PVC group (Planctobacteria);Verrucomicrobia;Verrucomicrobiae;Verrucomicrobiales	Verrucomicrobiales	0.00343104	0.00203274	0.018833	0.000895559	6.98942e-05	0.000204132	0.00101922	0.000962773
order	Main genome;Bacteria;Bacteria (superkingdom);Proteobacteria (superphylum);Proteobacteria;Alphaproteobacteria;Rickettsiales	Rickettsiales	0.0033653	0.0093078	0.0115047	0.00197641	0.000139788	8.16526e-05	0.000145603	0.000401155
order	Main genome;Bacteria;Bacteria (superkingdom);Proteobacteria (superphylum);Proteobacteria;Gammaproteobacteria;Thiotrichales	Thiotrichales	0.0032584	0.00280839	0.00425515	0.00781298	0.00156097	0.00044909	0.00407688	0.00184531
order	Main genome;Bacteria;Bacteria (superkingdom);Nitrospinae Tectomicrobia group;Nitrospinae;Nitrospinia;Nitrospinales	Nitrospinales	0.00313383	0	0.0170994	0.00475573	0	8.16526e-05	0	0
order	Main genome;Bacteria;Bacteria (superkingdom);Spirochaetes (superphylum);Spirochaetes;Spirochaetia;Spirochaetales	Spirochaetales	0.00287074	0	3.93996e-05	0.00129702	0.00181725	0.00261288	0.00582411	0.00850449
order	Main genome;Bacteria;Bacteria (superkingdom);FCB group;Bacteroidetes;Chitinophagia;Chitinophagales	Chitinophagales	0.00248988	0.0050551	0.00791931	0.00197641	0.00144448	0.000326611	0.000145603	0.000561617
order	Main genome;Bacteria;Bacteria (superkingdom);Proteobacteria (superphylum);Proteobacteria;Deltaproteobacteria;Bdellovibrionales	Bdellovibrionales	0.00247505	0.000588424	0.00212758	0.00256315	0.000768836	0.000285784	0.00393128	0.00706033
order	Main genome;Bacteria;Bacteria (superkingdom);FCB group;Bacteroidetes;Saprospiria;Saprospirales	Saprospirales	0.00242001	0.0129988	0.00244277	0.000370576	2.32981e-05	4.08263e-05	0.000582411	0.000481386
order	Main genome;Bacteria;Bacteria (superkingdom);Terrabacteria;Actinobacteria;Actinobacteria (class);PeM15	PeM15	0.00236839	0.000534931	0.00161538	0.00883207	0.000908625	0.000694048	0.00174723	0.00224647
order	Main genome;Bacteria;Bacteria (superkingdom);PVC group (Planctobacteria);Lentisphaerae;Oligosphaeria;Oligosphaerales	Oligosphaerales	0.0020931	2.67465e-05	0	0.000370576	0.00135129	0.000898179	0.00422248	0.00778241
order	Main genome;Bacteria;Bacteria (superkingdom);Terrabacteria;Firmicutes;Clostridia;Clostridiales	Clostridiales	0.0019703	0.000374452	0.000118199	0.000833797	0.000652346	0.000857353	0.00349447	0.00746149
order	Main genome;Bacteria;Bacteria (superkingdom);Proteobacteria (superphylum);Proteobacteria;Gammaproteobacteria;BD7-8 marine group	BD7-8 marine group	0.00192574	0	0.000748591	0.0116423	0.000675644	0.000122479	0.000291206	0
order	Main genome;Bacteria;Bacteria (superkingdom);PVC group (Planctobacteria);Planctomycetes;Phycisphaerae;mle1-8	mle1-8	0.00181347	0	0	0	0	0	0.00611532	0.00657895
order	Main genome;Bacteria;Bacteria (superkingdom);PVC group (Planctobacteria);Lentisphaerae;Oligosphaeria;P.palmC41	P.palmC41	0.00179059	0	3.93996e-05	0.000772034	0.00172406	0.00534825	0.00160163	0.00304878
order	Main genome;Bacteria;Bacteria (superkingdom);FCB group;Bacteroidetes;Bacteroidia;Bacteroidia Incertae Sedis	Bacteroidia Incertae Sedis	0.00173688	5.34931e-05	0.000354596	0.00240875	0.000955221	0.000285784	0.00160163	0.00649872
order	Main genome;Bacteria;Bacteria (superkingdom);PVC group (Planctobacteria);Planctomycetes;Phycisphaerae;SHA-43	SHA-43	0.00171414	0	0	0.000339695	0.000629048	0.000939005	0.00567851	0.00441271
order	Main genome;Bacteria;Bacteria (superkingdom);Proteobacteria (superphylum);Proteobacteria;Zetaproteobacteria;Mariprofundales	Mariprofundales	0.00169005	0	0.000157598	0.0105614	0.000908625	0.000122479	0	8.02311e-05
order	Main genome;Bacteria;Bacteria (superkingdom);Proteobacteria (superphylum);Proteobacteria;Gammaproteobacteria;Methylococcales	Methylococcales	0.00166694	0	0.00429455	0.00620715	0.00011649	8.16526e-05	0.000728014	0.000240693
order	Main genome;Bacteria;Bacteria (superkingdom);Thermotogae (superphylum);Thermotogae;Thermotogae (class);Petrotogales	Petrotogales	0.00161479	0	0	0	0	0	0.00873617	0.00256739
order	Main genome;Archaea;Archaea (superkingdom);Euryarchaeota (superphylum);Euryarchaeota;Thermoplasmata;Marine Benthic Group D and DHVEG-1	Marine Benthic Group D and DHVEG-1	0.00141341	0	0.00141838	0.000957322	0.000349471	8.16526e-05	0.0052417	0.00184531
order	Main genome;Bacteria;Bacteria (superkingdom);PVC group (Planctobacteria);Chlamydiae;Chlamydiia;Chlamydiales	Chlamydiales	0.00130523	0.000133733	0.000354596	0.000247051	0.000279577	0.000285784	0.00262085	0.00521502
order	Main genome;Bacteria;Bacteria (superkingdom);Terrabacteria;Chloroflexi;Dehalococcoidia (subdiv. 6);MSBL5	MSBL5	0.00127913	0	3.93996e-05	0	0	0	0.00698893	0.00192555
order	Main genome;Bacteria;Bacteria (superkingdom);Proteobacteria (superphylum);Proteobacteria;Gammaproteobacteria;Pseudomonadales	Pseudomonadales	0.00126721	0.00224671	0.000551594	0.0013279	0.00011649	0.000408263	0.00189284	0.0023267
order	Main genome;Bacteria;Bacteria (superkingdom);PVC group (Planctobacteria);Planctomycetes;Phycisphaerae;CCM11a	CCM11a	0.00120494	0	0	0	0	8.16526e-05	0.00305766	0.00529525
order	Main genome;Bacteria;Bacteria (superkingdom);Proteobacteria (superphylum);Proteobacteria;Gammaproteobacteria;Legionellales	Legionellales	0.00106748	0.000240719	0.000787991	0.00046322	0.000163087	0.000204132	0.00160163	0.00401155
order	Main genome;Bacteria;Bacteria (superkingdom);PVC group (Planctobacteria);Lentisphaerae;Lentisphaeria;Victivallales	Victivallales	0.000989058	2.67465e-05	3.93996e-05	0.000401458	0.000279577	8.16526e-05	0.00160163	0.00449294
order	Main genome;Bacteria;Bacteria (superkingdom);FCB group;Bacteroidetes;Bacteroidia;Bacteroidales	Bacteroidales	0.000703951	0.000320959	3.93996e-05	0.00154407	0.000302875	8.16526e-05	0.000873617	0.00176508
order	Main genome;Bacteria;Bacteria (superkingdom);Proteobacteria (superphylum);Proteobacteria;Alphaproteobacteria;Rhizobiales	Rhizobiales	0.000589284	0.000962876	0.00248217	0.000247051	4.65962e-05	0	0.000145603	0.000240693
order	Main genome;Bacteria;Bacteria (superkingdom);PVC group (Planctobacteria);Verrucomicrobia;Spartobacteria;Chthoniobacterales	Chthoniobacterales	0.000525614	0.000187226	0.000669792	6.17627e-05	0	0	0.00203844	0.00072208
order	Main genome;Bacteria;Bacteria (superkingdom);FCB group;Ca. Latescibacteria (WS3);Ca. Latescibacter class incertae sedis;Ca. Latescibacter order incertae sedis	Ca. Latescibacter order incertae sedis	0.000512521	0	0	6.17627e-05	0.000209683	0	0.00131043	0.00200578
order	Main genome;Bacteria;Bacteria (superkingdom);Terrabacteria;Chloroflexi;Caldilineae;Caldilineales	Caldilineales	0.000443303	0	0.000196998	0	0	0	0.00218404	0.00072208
order	Main genome;Bacteria;Bacteria (superkingdom);Spirochaetes (superphylum);Spirochaetes;Spirochaetia;Leptospiriales	Leptospiriales	0.000419969	0.000561678	7.87991e-05	6.17627e-05	0	0	0.000873617	0.00136393
order	Main genome;Bacteria;Bacteria (superkingdom);Proteobacteria (superphylum);Proteobacteria;Deltaproteobacteria;Bradymonadales	Bradymonadales	0.000409001	0	0	0.000247051	0.000559154	0.000285784	0.000728014	0.001043
order	Main genome;Bacteria;Bacteria (superkingdom);PVC group (Planctobacteria);Planctomycetes;Phycisphaerae;Pla1 lineage	Pla1 lineage	0.000396278	0	7.87991e-05	0	0	0	0.00189284	0.000802311
order	Main genome;Bacteria;Bacteria (superkingdom);Terrabacteria;Actinobacteria;Thermoleophilia;Gaiellales	Gaiellales	0.000363769	0.000133733	0.00090619	0.00111173	2.32981e-05	0	0.000291206	8.02311e-05
order	Main genome;Bacteria;Bacteria (superkingdom);Proteobacteria (superphylum);Proteobacteria;Alphaproteobacteria;Emcibacterales	Emcibacterales	0.000352832	0.000160479	0.00165478	0.000494102	0	0	0	0.000160462
order	Main genome;Bacteria;Bacteria (superkingdom);Fusobacteria (superphylum);Fusobacteria;Fusobacteriia;Fusobacteriales	Fusobacteriales	0.000344502	8.02396e-05	0.000118199	0.000308814	2.32981e-05	0	0.000436808	0.00144416
order	Main genome;Bacteria;Bacteria (superkingdom);Proteobacteria (superphylum);Proteobacteria;Gammaproteobacteria;Xanthomonadales	Xanthomonadales	0.000334287	0.000267465	0.00106379	0.00067939	2.32981e-05	0	0.000145603	0.000160462
order	Main genome;Bacteria;Bacteria (superkingdom);FCB group;Rhodothermaeota;Rhodothermia;Rhodothermales	Rhodothermales	0.000316786	0.000213972	0.00137898	9.26441e-05	0	0	0.000291206	0.000240693
order	Main genome;Bacteria;Bacteria (superkingdom);Terrabacteria;Deinococcus-Thermus;Deinococci;Deinococcales	Deinococcales	0.000288669	0.000615171	0	0	0	0	0.00116482	0.000240693
order	Main genome;Archaea;Archaea (superkingdom);Euryarchaeota (superphylum);Euryarchaeota;Thermoplasmata;AMOS1A-4113-D04	AMOS1A-4113-D04	0.000272528	0	0	0	0	0	0.00174723	0.000160462
order	Main genome;Archaea;Archaea (superkingdom);Euryarchaeota (superphylum);Euryarchaeota;Methanomicrobia;Methanomicrobiales	Methanomicrobiales	0.000268081	0	0	0	6.98942e-05	0	0.00116482	0.000641849
order	Main genome;Bacteria;Bacteria (superkingdom);Acidobacteria (superphylum);Acidobacteria;Solibacteres (Acidobacteria group 3);Solibacterales	Solibacterales	0.000243664	0	0	0	0	0	0.000582411	0.00112323
order	Main genome;Bacteria;Bacteria (superkingdom);Proteobacteria (superphylum);Proteobacteria;Alphaproteobacteria;Unknown Rickettsiales order 3	Unknown Rickettsiales order 3	0.000235101	0.000106986	0.00126079	0.000277932	0	0	0	0
order	Main genome;Bacteria;Bacteria (superkingdom);PVC group (Planctobacteria);Planctomycetes;Phycisphaerae;S-70	S-70	0.000209279	0	0	0	0	0	0.000582411	0.000882542
order	Main genome;Bacteria;Bacteria (superkingdom);PVC group (Planctobacteria);Ca. Omnitrophica (OP3);Ca. Omnitrophus class incertae sedis;Ca. Omnitrophus order incertae sedis	Ca. Omnitrophus order incertae sedis	0.00020784	0.000160479	0.000236397	0.000123525	0	8.16526e-05	0.000291206	0.000561617
order	Main genome;Bacteria;Bacteria (superkingdom);Proteobacteria (superphylum);Proteobacteria;Alphaproteobacteria;Magnetococcales	Magnetococcales	0.000186275	0	0	0.000277932	0.000372769	0.000653221	0	0
order	Main genome;Archaea;Archaea (superkingdom);Euryarchaeota (superphylum);Euryarchaeota;Thermoplasmata;CCA47	CCA47	0.000183757	0	7.87991e-05	0	9.31923e-05	0	0.000873617	0.000240693
order	Main genome;Bacteria;Bacteria (superkingdom);Proteobacteria (superphylum);Proteobacteria;Deltaproteobacteria;Syntrophobacterales	Syntrophobacterales	0.000179921	2.67465e-05	0	0	2.32981e-05	0	0.000728014	0.000481386
order	Main genome;Bacteria;Bacteria (superkingdom);Proteobacteria (superphylum);Proteobacteria;Gammaproteobacteria;X35	X35	0.000177663	0	0	0	6.98942e-05	0	0.000291206	0.000882542
order	Main genome;Bacteria;Bacteria (superkingdom);Proteobacteria (superphylum);Proteobacteria;Deltaproteobacteria;Myxococcales	Myxococcales	0.000171609	5.34931e-05	7.87991e-05	0	0	4.08263e-05	0.000145603	0.000882542
order	Main genome;Bacteria;Bacteria (superkingdom);FCB group;Balneolata;Balneoilia;Balneolales	Balneolales	0.000167678	0	0	0	0	0	0.000291206	0.000882542
order	Main genome;Bacteria;Bacteria (superkingdom);Proteobacteria (superphylum);Proteobacteria;Deltaproteobacteria;Desulfovibrionales	Desulfovibrionales	0.000167407	0	0	0	9.31923e-05	0	0.000436808	0.000641849
order	Main genome;Bacteria;Bacteria (superkingdom);Proteobacteria (superphylum);Proteobacteria;Gammaproteobacteria;Enterobacteriales	Enterobacteriales	0.000160995	0.000187226	0.000315196	9.26441e-05	0	0	0.000291206	0.000240693
order	Main genome;Archaea;Archaea (superkingdom);Euryarchaeota (superphylum);Euryarchaeota;Methanomicrobia;Methanosarcinales	Methanosarcinales	0.000119313	0.000615171	0	0	0.000139788	0	0	8.02311e-05
order	Main genome;Bacteria;Bacteria (superkingdom);Proteobacteria (superphylum);Proteobacteria;Betaproteobacteria;Nitrosomonadales	Nitrosomonadales	0.000113385	0.000106986	0.000354596	0.000308814	2.32981e-05	0	0	0
order	Main genome;Archaea;Archaea (superkingdom);DPANN;Ca. Altiarchaeota;Ca. Altiarchaea;Unknown Ca. Altiarchaeales order 1	Unknown Ca. Altiarchaeales order 1	0.00011027	0	0.000748591	0	2.32981e-05	0	0	0
order	Main genome;Bacteria;Bacteria (superkingdom);Nitrospinae Tectomicrobia group;Nitrospinae;Nitrospinia;Unknown Nitrospinales order 1	Unknown Nitrospinales order 1	0.00010777	0	0	0.000154407	0.000559154	4.08263e-05	0	0
order	Main genome;Bacteria;Bacteria (superkingdom);Proteobacteria (superphylum);Proteobacteria;Deltaproteobacteria;Oligoflexales	Oligoflexales	0.000106592	8.02396e-05	7.87991e-05	0	9.31923e-05	0.000122479	0.000291206	8.02311e-05
order	Main genome;Bacteria;Bacteria (superkingdom);Spirochaetes (superphylum);Spirochaetes;Spirochaetia;V2072-189E03	V2072-189E03	0.000101031	0	0	0	0	0	0.000145603	0.000561617
order	Main genome;Bacteria;Bacteria (superkingdom);Proteobacteria (superphylum);Proteobacteria;Gammaproteobacteria;HTA4	HTA4	0.000100166	0	0	0.000154407	0	0	0.000145603	0.000401155
order	Main genome;Bacteria;Bacteria (superkingdom);Terrabacteria;Firmicutes;Bacilli;Lactobacillales	Lactobacillales	9.52114e-05	0	0.000118199	0.000524983	2.32981e-05	0	0	0
order	Main genome;Bacteria;Bacteria (superkingdom);Terrabacteria;Firmicutes;Negativicutes;Selenomonadales	Selenomonadales	8.70495e-05	0.000508184	3.93996e-05	6.17627e-05	0	0	0	0
order	Main genome;Bacteria;Bacteria (superkingdom);FCB group;Fibrobacteres;Chitinivibrionia;possible order 07	possible order 07	8.02311e-05	0	0	0	0	0	0	0.000561617
order	Main genome;Bacteria;Bacteria (superkingdom);FCB group;Caldithrix phylum incertae sedis;Caldithrix class incertae sedis;Caldithrix order incertae sedis	Caldithrix order incertae sedis	7.59855e-05	0	0	0	0	0	0.000291206	0.000240693
order	Main genome;Bacteria;Bacteria (superkingdom);FCB group;Ignavibacteriae;Ignavibacteria;Ignavibacteriales	Ignavibacteriales	7.42886e-05	5.34931e-05	0	0	0	0	0.000145603	0.000320924
order	Main genome;Bacteria;Bacteria (superkingdom);Proteobacteria (superphylum);Proteobacteria;Alphaproteobacteria;Dstr-E11	Dstr-E11	7.19537e-05	0	0.000472795	3.08814e-05	0	0	0	0
order	Main genome;Bacteria;Bacteria (superkingdom);Proteobacteria (superphylum);Proteobacteria;Ca. Tenderia class incertae sedis;Ca. Tenderia order incertae sedis	Ca. Tenderia order incertae sedis	6.75421e-05	0	0.000472795	0	0	0	0	0
order	Main genome;Bacteria;Bacteria (superkingdom);Proteobacteria (superphylum);Proteobacteria;Alphaproteobacteria;Unknown Rickettsiales order 2	Unknown Rickettsiales order 2	6.71217e-05	5.34931e-05	0.000354596	6.17627e-05	0	0	0	0
order	Main genome;Bacteria;Bacteria (superkingdom);Terrabacteria;Chloroflexi;Dehalococcoidia (subdiv. 6);vadinBA26	vadinBA26	6.66467e-05	0	0	0	0	0	0.000145603	0.000320924
order	Main genome;Bacteria;Bacteria (superkingdom);Proteobacteria (superphylum);Proteobacteria;Betaproteobacteria;Rhodocyclales	Rhodocyclales	6.41477e-05	2.67465e-05	0	0.000277932	2.32981e-05	4.08263e-05	0	8.02311e-05
order	Main genome;Archaea;Archaea (superkingdom);DPANN;Ca. Altiarchaeota;Ca. Altiarchaea;Unknown Ca. Altiarchaeales order 4	Unknown Ca. Altiarchaeales order 4	6.24012e-05	0	0	0	0	0	0.000436808	0
order	Main genome;Bacteria;Bacteria (superkingdom);Spirochaetes (superphylum);Spirochaetes;Spirochaetia;PL-11B10	PL-11B10	5.73079e-05	0	0	0	0	0	0	0.000401155
order	Main genome;Archaea;Archaea (superkingdom);Euryarchaeota (superphylum);Euryarchaeota;Thermoplasmata;Marine Group II	Marine Group II	4.97447e-05	0	3.93996e-05	0.000308814	0	0	0	0
order	Main genome;Bacteria;Bacteria (superkingdom);Proteobacteria (superphylum);Proteobacteria;Gammaproteobacteria;Aeromonadales	Aeromonadales	4.92776e-05	0.000267465	0	3.08814e-05	4.65962e-05	0	0	0
order	Main genome;Bacteria;Bacteria (superkingdom);Acidobacteria (superphylum);Acidobacteria;Holophagae;Acanthopleuribacterales (Acidobacteria group 8)	Acanthopleuribacterales (Acidobacteria group 8)	4.60124e-05	0	0	3.08814e-05	0	0	0.000291206	0
order	Main genome;Bacteria;Bacteria (superkingdom);Terrabacteria;Armatimonadetes;Armatimonadia;Armatimonadales	Armatimonadales	4.58512e-05	0.000320959	0	0	0	0	0	0
order	Main genome;Bacteria;Bacteria (superkingdom);PVC group (Planctobacteria);Planctomycetes;Planctomycetacia;Unknown Brocadiales order 1	Unknown Brocadiales order 1	4.58463e-05	0	0	0	0	0	0	0.000320924
order	Main genome;Bacteria;Bacteria (superkingdom);PVC group (Planctobacteria);Chlamydiae;Chlamydiia;Unknown Chlamydiales order 2	Unknown Chlamydiales order 2	4.16008e-05	0	0	0	0	0	0.000291206	0
order	Main genome;Archaea;Archaea (superkingdom);DPANN;Ca. Altiarchaeota;Ca. Altiarchaea;Unknown Ca. Altiarchaeales order 5	Unknown Ca. Altiarchaeales order 5	4.16008e-05	0	0	0	0	0	0.000291206	0
order	Main genome;Bacteria;Bacteria (superkingdom);Proteobacteria (superphylum);Proteobacteria;Deltaproteobacteria;Desulfuromonadales	Desulfuromonadales	4.1055e-05	0	7.87991e-05	0.000185288	2.32981e-05	0	0	0
order	Main genome;Bacteria;Bacteria (superkingdom);Acidobacteria (superphylum);Acidobacteria;Holophagae;Holophagales (Acidobacteria group 8)	Holophagales (Acidobacteria group 8)	4.02171e-05	0	0	0	0	4.08263e-05	0	0.000240693
order	Main genome;Bacteria;Bacteria (superkingdom);Proteobacteria (superphylum);Proteobacteria;Alphaproteobacteria;Unknown Rickettsiales order 5	Unknown Rickettsiales order 5	3.97046e-05	0	0	0.000277932	0	0	0	0
order	Main genome;Bacteria;Bacteria (superkingdom);FCB group;Fibrobacteres;Fibrobacteria;Fibrobacterales	Fibrobacterales	3.85366e-05	0	3.93996e-05	0	6.98942e-05	0	0	0.000160462
order	Main genome;Bacteria;Bacteria (superkingdom);Terrabacteria;Actinobacteria;Thermoleophilia;Solirubrobacterales	Solirubrobacterales	3.47721e-05	5.34931e-05	7.87991e-05	3.08814e-05	0	0	0	8.02311e-05
order	Main genome;Bacteria;Bacteria (superkingdom);Proteobacteria (superphylum);Proteobacteria;Alphaproteobacteria;SAR11 clade	SAR11 clade	3.3771e-05	0	0.000236397	0	0	0	0	0
order	Main genome;Bacteria;Bacteria (superkingdom);PVC group (Planctobacteria);Planctomycetes;Planctomycetacia;Unknown Brocadiales order 2	Unknown Brocadiales order 2	3.2262e-05	0	0	0	0	0	0.000145603	8.02311e-05
order	Main genome;Bacteria;Bacteria (superkingdom);Proteobacteria (superphylum);Proteobacteria;SPOTSOCT00;5m83	5m83	3.02498e-05	2.67465e-05	3.93996e-05	0	0	0	0.000145603	0
order	Main genome;Bacteria;Bacteria (superkingdom);Proteobacteria (superphylum);Proteobacteria;Deltaproteobacteria;Unknown Oligoflexales order 1	Unknown Oligoflexales order 1	2.62515e-05	0	0	0	2.32981e-05	0	0	0.000160462
order	Main genome;Bacteria;Bacteria (superkingdom);Acidobacteria (superphylum);Acidobacteria;Blastocatellia (Acidobacteria group 4);Blastocatellales	Blastocatellales	2.46213e-05	2.67465e-05	0	0	0	0	0.000145603	0
order	Main genome;Bacteria;Bacteria (superkingdom);PVC group (Planctobacteria);Lentisphaerae;Oligosphaeria;SS1-B-02-17	SS1-B-02-17	2.29232e-05	0	0	0	0	0	0	0.000160462
order	Main genome;Bacteria;Bacteria (superkingdom);Acidobacteria (superphylum);Acidobacteria;Holophagae;Acidobacteria group 23	Acidobacteria group 23	2.29232e-05	0	0	0	0	0	0	0.000160462
order	Main genome;Bacteria;Bacteria (superkingdom);Terrabacteria;Chloroflexi;Dehalococcoidia (subdiv. 6);FS117-23B-02	FS117-23B-02	2.08004e-05	0	0	0	0	0	0.000145603	0
order	Main genome;Bacteria;Bacteria (superkingdom);PVC group (Planctobacteria);Planctomycetes;Phycisphaerae;ODP1230B30.09	ODP1230B30.09	2.08004e-05	0	0	0	0	0	0.000145603	0
order	Main genome;Bacteria;Bacteria (superkingdom);Proteobacteria (superphylum);Proteobacteria;Alphaproteobacteria;Unknown Rickettsiales order 4	Unknown Rickettsiales order 4	1.70901e-05	0	3.93996e-05	0	0	0	0	8.02311e-05
order	Main genome;Bacteria;Bacteria (superkingdom);Proteobacteria (superphylum);Proteobacteria;Deltaproteobacteria;NB1-j	NB1-j	1.68855e-05	0	0.000118199	0	0	0	0	0
order	Main genome;Bacteria;Bacteria (superkingdom);Terrabacteria;Chloroflexi;Anaerolineae;Anaerolineales	Anaerolineales	1.54798e-05	0	0	6.17627e-05	4.65962e-05	0	0	0
order	Main genome;Bacteria;Bacteria (superkingdom);Proteobacteria (superphylum);Proteobacteria;Betaproteobacteria;Neisseriales	Neisseriales	1.5078e-05	2.67465e-05	7.87991e-05	0	0	0	0	0
order	Main genome;Bacteria;Bacteria (superkingdom);Terrabacteria;Chloroflexi;Dehalococcoidia (subdiv. 6);GIF3	GIF3	1.47899e-05	0	0	0	2.32981e-05	0	0	8.02311e-05
order	Main genome;Bacteria;Bacteria (superkingdom);Proteobacteria (superphylum);Proteobacteria;Betaproteobacteria;SC-I-84	SC-I-84	1.14616e-05	0	0	0	0	0	0	8.02311e-05
order	Main genome;Bacteria;Bacteria (superkingdom);Proteobacteria (superphylum);Proteobacteria;Alphaproteobacteria;Unknown Rickettsiales order 1	Unknown Rickettsiales order 1	1.14616e-05	0	0	0	0	0	0	8.02311e-05
order	Main genome;Bacteria;Bacteria (superkingdom);Proteobacteria (superphylum);Proteobacteria;Gammaproteobacteria;Vibrionales	Vibrionales	1.14616e-05	0	0	0	0	0	0	8.02311e-05
order	Main genome;Bacteria;Bacteria (superkingdom);Proteobacteria (superphylum);Proteobacteria;Gammaproteobacteria;Unknown Legionellales order 1	Unknown Legionellales order 1	1.14616e-05	0	0	0	0	0	0	8.02311e-05
order	Main genome;Bacteria;Bacteria (superkingdom);Proteobacteria (superphylum);Proteobacteria;Deltaproteobacteria;Unknown Syntrophobacterales order 1	Unknown Syntrophobacterales order 1	1.14616e-05	0	0	0	0	0	0	8.02311e-05
order	Main genome;Bacteria;Bacteria (superkingdom);Terrabacteria;Firmicutes;Erysipelotrichia;Erysipelotrichales	Erysipelotrichales	1.14616e-05	0	0	0	0	0	0	8.02311e-05
order	Main genome;Bacteria;Bacteria (superkingdom);Spirochaetes (superphylum);Spirochaetes;Spirochaetia;Brevinematales	Brevinematales	1.14616e-05	0	0	0	0	0	0	8.02311e-05
order	Main genome;Bacteria;Bacteria (superkingdom);PVC group (Planctobacteria);Planctomycetes;Phycisphaerae;MSB-3A7 sediment group	MSB-3A7 sediment group	1.14616e-05	0	0	0	0	0	0	8.02311e-05
order	Main genome;Bacteria;Bacteria (superkingdom);Halanaerobiales superphylum inceratae sedis;Halanaerobiales phylum incertae sedis;Halanaerobiales class incertae sedis;Halanaerobiales	Halanaerobiales	1.14616e-05	0	0	0	0	0	0	8.02311e-05
order	Main genome;Bacteria;Bacteria (superkingdom);Proteobacteria (superphylum);Proteobacteria;Gammaproteobacteria;Sedimenticola order incertae sedis	Sedimenticola order incertae sedis	1.1257e-05	0	7.87991e-05	0	0	0	0	0
order	Main genome;Bacteria;Bacteria (superkingdom);Nitrospirae (superphylum);Nitrospirae;Nitrospira;Nitrospirales	Nitrospirales	7.64187e-06	5.34931e-05	0	0	0	0	0	0
order	Main genome;Archaea;Archaea (superkingdom);Euryarchaeota (superphylum);Euryarchaeota;Thermoplasmata;Methanomassiliicoccales	Methanomassiliicoccales	7.64187e-06	5.34931e-05	0	0	0	0	0	0
order	Main genome;Bacteria;Bacteria (superkingdom);Proteobacteria (superphylum);Proteobacteria;Alphaproteobacteria;Sneathiellales	Sneathiellales	5.83233e-06	0	0	0	0	4.08263e-05	0	0
order	Main genome;Bacteria;Bacteria (superkingdom);FCB group;Bacteroidetes;Flavobacteriia;Unknown Flavobacteriales order 1	Unknown Flavobacteriales order 1	5.62851e-06	0	3.93996e-05	0	0	0	0	0
order	Main genome;Bacteria;Bacteria (superkingdom);Proteobacteria (superphylum);Proteobacteria;Alphaproteobacteria;Unknown Rickettsiales order 6	Unknown Rickettsiales order 6	4.41162e-06	0	0	3.08814e-05	0	0	0	0
order	Main genome;Bacteria;Bacteria (superkingdom);Proteobacteria (superphylum);Proteobacteria;Gammaproteobacteria;Pasteurellales	Pasteurellales	4.41162e-06	0	0	3.08814e-05	0	0	0	0
order	Main genome;Bacteria;Bacteria (superkingdom);Proteobacteria (superphylum);Proteobacteria;Gammaproteobacteria;KI89A clade	KI89A clade	4.41162e-06	0	0	3.08814e-05	0	0	0	0
order	Main genome;Bacteria;Bacteria (superkingdom);Terrabacteria;Actinobacteria;Actinobacteria (class);Propionibacteriales	Propionibacteriales	4.41162e-06	0	0	3.08814e-05	0	0	0	0
order	Main genome;Bacteria;Bacteria (superkingdom);Elusimicrobia (superphylum);Elusimicrobia;Elusimicrobia (class);Rs-M47	Rs-M47	4.41162e-06	0	0	3.08814e-05	0	0	0	0
order	Main genome;Bacteria;Bacteria (superkingdom);FCB group;Bacteroidetes;Saprospiria;Unknown Saprospirales order 1	Unknown Saprospirales order 1	3.82094e-06	2.67465e-05	0	0	0	0	0	0
order	Main genome;Bacteria;Bacteria (superkingdom);FCB group;Gemmatimonadetes;Gemmatimonadetes (class);Gemmatimonadales	Gemmatimonadales	3.82094e-06	2.67465e-05	0	0	0	0	0	0
order	Main genome;Bacteria;Bacteria (superkingdom);PVC group (Planctobacteria);Chlamydiae;Chlamydiia;Unknown Chlamydiales order 1	Unknown Chlamydiales order 1	3.82094e-06	2.67465e-05	0	0	0	0	0	0
order	Main genome;Bacteria;Bacteria (superkingdom);Elusimicrobia (superphylum);Elusimicrobia;Elusimicrobia (class);Lineage IIb	Lineage IIb	3.82094e-06	2.67465e-05	0	0	0	0	0	0
order	Main genome;Bacteria;Bacteria (superkingdom);Proteobacteria (superphylum);Proteobacteria;Deltaproteobacteria;Unknown Bdellovibrionales order 1	Unknown Bdellovibrionales order 1	3.3283e-06	0	0	0	2.32981e-05	0	0	0
order	Main genome;Bacteria;Bacteria (superkingdom);Proteobacteria (superphylum);Proteobacteria;Deltaproteobacteria;Unknown Oligoflexales order 2	Unknown Oligoflexales order 2	3.3283e-06	0	0	0	2.32981e-05	0	0	0
order	Main genome;Bacteria;Bacteria (superkingdom);Terrabacteria;Firmicutes;Bacilli;Bacillales	Bacillales	3.3283e-06	0	0	0	2.32981e-05	0	0	0
order	Main genome;Bacteria;Bacteria (superkingdom);Synergistetes (superphylum);Synergistetes;Synergistia;Synergistales	Synergistales	3.3283e-06	0	0	0	2.32981e-05	0	0	0
order	Main genome;Archaea;Archaea (superkingdom);DPANN;Ca. Altiarchaeota;Ca. Altiarchaea;Unknown Ca. Altiarchaeales order 2	Unknown Ca. Altiarchaeales order 2	3.3283e-06	0	0	0	2.32981e-05	0	0	0
order	Main genome;Archaea;Archaea (superkingdom);DPANN;Ca. Altiarchaeota;Ca. Altiarchaea;Unknown Ca. Altiarchaeales order 3	Unknown Ca. Altiarchaeales order 3	3.3283e-06	0	0	0	2.32981e-05	0	0	0
		Total classified at order rank:	0.873436	0.919279	0.835192	0.829133	0.959508	0.980281	0.790914	0.799743
family	Main genome;Bacteria;Bacteria (superkingdom);FCB group;Chlorobi;Chlorobia;Chlorobiales;Chlorobiaceae	Chlorobiaceae	0.33181	5.34931e-05	0.00646153	0.417948	0.872536	0.883563	0.051689	0.0904204
family	Main genome;Bacteria;Bacteria (superkingdom);Proteobacteria (superphylum);Proteobacteria;Deltaproteobacteria;Desulfobacterales;Desulfobacteraceae	Desulfobacteraceae	0.0996854	8.02396e-05	0.000787991	0.00216169	0.00710591	0.0137585	0.383227	0.290677
family	Main genome;Bacteria;Bacteria (superkingdom);FCB group;Bacteroidetes;Flavobacteriia;Flavobacteriales;Cryomorphaceae	Cryomorphaceae	0.0377587	0.184444	0.0548836	0.0190229	0.000675644	0.000408263	0.00174723	0.00312901
family	Main genome;Bacteria;Bacteria (superkingdom);FCB group;Bacteroidetes;Flavobacteriia;Flavobacteriales;Flavobacteriaceae	Flavobacteriaceae	0.0349761	0.0902696	0.0968047	0.0485455	0.0012581	0.00126562	0.00364007	0.00304878
family	Main genome;Bacteria;Bacteria (superkingdom);Proteobacteria (superphylum);Proteobacteria;Deltaproteobacteria;Desulfarculales;Desulfarculaceae	Desulfarculaceae	0.0302661	0	0	0.00117349	0.010158	0.0191475	0.0725102	0.108874
family	Main genome;Bacteria;Bacteria (superkingdom);Proteobacteria (superphylum);Proteobacteria;Alphaproteobacteria;Rhodobacterales;Rhodobacteraceae	Rhodobacteraceae	0.0213229	0.0653151	0.0704464	0.00858502	0.000512558	0.000122479	0.00131043	0.00296855
family	Main genome;Bacteria;Bacteria (superkingdom);Terrabacteria;Actinobacteria;Actinobacteria (class);Micrococcales;Microbacteriaceae	Microbacteriaceae	0.0212907	0.116722	0.0237185	0.00423075	0.000955221	0.00044909	0.000873617	0.00208601
family	Main genome;Bacteria;Bacteria (superkingdom);Epsilonbacteraeota (superphylum);Epsilonbacteraeota;Campylobacteria;Campylobacterales;Thiovulaceae	Thiovulaceae	0.0162892	0	0.0571687	0.0457044	0.00312194	0.00122479	0.00407688	0.00272786
family	Main genome;Bacteria;Bacteria (superkingdom);Proteobacteria (superphylum);Proteobacteria;Betaproteobacteria;Burkholderiales;Comamonadaceae	Comamonadaceae	0.0154482	0.0883706	0.0156416	0.00179112	0.000326173	4.08263e-05	0.00116482	0.000802311
family	Main genome;Bacteria;Bacteria (superkingdom);PVC group (Planctobacteria);Planctomycetes;Planctomycetacia;Planctomycetales;Planctomycetaceae	Planctomycetaceae	0.0107435	0.00117685	0.0180844	0.000741152	0.00100182	0.00204132	0.0305766	0.0215822
family	Main genome;Bacteria;Bacteria (superkingdom);Proteobacteria (superphylum);Proteobacteria;Betaproteobacteria;Burkholderiales;Alcaligenaceae	Alcaligenaceae	0.00842069	0.0495079	0.00661912	0.00117349	0.000163087	8.16526e-05	0.000436808	0.000962773
family	Main genome;Bacteria;Bacteria (superkingdom);FCB group;Bacteroidetes;Cytophagia;Cytophagales;Cyclobacteriaceae	Cyclobacteriaceae	0.00821627	0.048545	0.00563414	0.00179112	0.000139788	0.000244958	0.000436808	0.00072208
family	Main genome;Bacteria;Bacteria (superkingdom);FCB group;Bacteroidetes;Sphingobacteriia;Sphingobacteriales;ST-12K33	ST-12K33	0.00738343	0	7.87991e-05	0.000648508	0.000512558	0.000163305	0.0206756	0.0296053
family	Main genome;Bacteria;Bacteria (superkingdom);Proteobacteria (superphylum);Proteobacteria;Deltaproteobacteria;Desulfobacterales;Desulfobulbaceae	Desulfobulbaceae	0.00734501	0.000213972	7.87991e-05	0.00345871	0.0185453	0.0231485	0.00203844	0.00393132
family	Main genome;Bacteria;Bacteria (superkingdom);FCB group;Bacteroidetes;Cytophagia;Cytophagales;Cytophagaceae	Cytophagaceae	0.0068256	0.030812	0.0149718	0.000648508	0.000209683	0.000204132	0.000291206	0.000641849
family	Main genome;Bacteria;Bacteria (superkingdom);FCB group;Bacteroidetes;Sphingobacteriia;Sphingobacteriales;Lentimicrobiaceae	Lentimicrobiaceae	0.00613337	0	0	0.000154407	0.000582452	0.000244958	0.0126674	0.0292843
family	Main genome;Bacteria;Bacteria (superkingdom);Terrabacteria;Tenericutes;Mollicutes;Acholeplasmatales;Acholeplasmataceae	Acholeplasmataceae	0.0060324	0.0348508	0.00157598	0.00160583	0.0012581	0.0015514	0.000582411	0.000802311
family	Main genome;Bacteria;Bacteria (superkingdom);FCB group;Bacteroidetes;Sphingobacteriia;Sphingobacteriales;NS11-12 marine group	NS11-12 marine group	0.0055076	0.0101637	0.0245459	0.00250139	0.00011649	8.16526e-05	0.000582411	0.000561617
family	Main genome;Bacteria;Bacteria (superkingdom);Proteobacteria (superphylum);Proteobacteria;Alphaproteobacteria;Rhodospirillales;Rhodospirillaceae	Rhodospirillaceae	0.00523621	0.000668664	0.0230093	0.00914088	0.00200363	0.000285784	0.000582411	0.000962773
family	Main genome;Bacteria;Bacteria (superkingdom);FCB group;Bacteroidetes;Flavobacteriia;Flavobacteriales;NS9 marine group	NS9 marine group	0.00517224	0.00989622	0.0236791	0.00160583	0.000209683	0.000122479	0.000291206	0.000401155
family	Main genome;Bacteria;Bacteria (superkingdom);Terrabacteria;Actinobacteria;Actinobacteria (class);Frankiales;Sporichthyaceae	Sporichthyaceae	0.00504724	0.0261046	0.00724952	0.000617627	2.32981e-05	8.16526e-05	0.000291206	0.000962773
family	Main genome;Bacteria;Bacteria (superkingdom);Proteobacteria (superphylum);Proteobacteria;Gammaproteobacteria;Chromatiales;Ectothiorhodospiraceae	Ectothiorhodospiraceae	0.00502856	0	0.00512194	0.0281947	0.00156097	8.16526e-05	0	0.000240693
family	Main genome;Bacteria;Bacteria (superkingdom);Epsilonbacteraeota (superphylum);Epsilonbacteraeota;Campylobacteria;Campylobacterales;Arcobacteraceae	Arcobacteraceae	0.0048933	0.000213972	0.0087073	0.0235316	0.00132799	0.000326611	0.000145603	0
family	Main genome;Bacteria;Bacteria (superkingdom);FCB group;Bacteroidetes;Flavobacteriia;Flavobacteriales;Crocinitomicaceae	Crocinitomicaceae	0.00454185	0.00406548	0.0206454	0.0064542	0.000279577	0.000122479	0.000145603	8.02311e-05
family	Main genome;Bacteria;Bacteria (superkingdom);Proteobacteria (superphylum);Proteobacteria;Alphaproteobacteria;Caulobacterales;Caulobacteraceae	Caulobacteraceae	0.00426248	0.0245266	0.00362476	0.000432339	0.00011649	0.000204132	0.000291206	0.000641849
family	Main genome;Bacteria;Bacteria (superkingdom);Proteobacteria (superphylum);Proteobacteria;Alphaproteobacteria;Sphingomonadales;Sphingomonadaceae	Sphingomonadaceae	0.0038299	0.0225741	0.00248217	0.000772034	0.000232981	4.08263e-05	0.000145603	0.000561617
family	Main genome;Bacteria;Bacteria (superkingdom);Proteobacteria (superphylum);Proteobacteria;Betaproteobacteria;Methylophilales;Methylophilaceae	Methylophilaceae	0.00365784	0.00730181	0.00717072	0.0108702	0.00011649	0	0.000145603	0
family	Main genome;Bacteria;Bacteria (superkingdom);Terrabacteria;Actinobacteria;Acidimicrobiia;Acidimicrobiales;Acidimicrobiaceae	Acidimicrobiaceae	0.00365181	0.00219322	0.0208424	0.00145142	0.000139788	0.000163305	0.000291206	0.000481386
family	Main genome;Bacteria;Bacteria (superkingdom);PVC group (Planctobacteria);Verrucomicrobia;Verrucomicrobiae;Verrucomicrobiales;DEV007	DEV007	0.00336046	0.00165829	0.0187936	0.000895559	6.98942e-05	0.000204132	0.00101922	0.000882542
family	Main genome;Bacteria;Bacteria (superkingdom);Proteobacteria (superphylum);Proteobacteria;Gammaproteobacteria;Cellvibrionales;BD2-7	BD2-7	0.00311363	0	0.0164296	0.00534247	2.32981e-05	0	0	0
family	Main genome;Bacteria;Bacteria (superkingdom);Proteobacteria (superphylum);Proteobacteria;Gammaproteobacteria;Cellvibrionales;Halieaceae	Halieaceae	0.00274485	0.00885311	0.00724952	0.00209993	9.31923e-05	0	0.000436808	0.000481386
family	Main genome;Bacteria;Bacteria (superkingdom);Proteobacteria (superphylum);Proteobacteria;Gammaproteobacteria;Oceanospirillales;OM182 clade	OM182 clade	0.00266539	0.0054563	0.0102439	0.00250139	6.98942e-05	0	0.000145603	0.000240693
family	Main genome;Bacteria;Bacteria (superkingdom);Proteobacteria (superphylum);Proteobacteria;Betaproteobacteria;Burkholderiales;Burkholderiaceae	Burkholderiaceae	0.00251432	0.0149513	0.00137898	0.000401458	6.98942e-05	4.08263e-05	0.000436808	0.000320924
family	Main genome;Bacteria;Bacteria (superkingdom);Nitrospinae Tectomicrobia group;Nitrospinae;Nitrospinia;Nitrospinales;Unknown Nitrospinaceae family 2	Unknown Nitrospinaceae family 2	0.00248822	0	0.013908	0.00342783	0	8.16526e-05	0	0
family	Main genome;Bacteria;Bacteria (superkingdom);Proteobacteria (superphylum);Proteobacteria;Alphaproteobacteria;Rickettsiales;Rickettsiaceae	Rickettsiaceae	0.00248107	0.00802396	0.00807691	0.000648508	6.98942e-05	8.16526e-05	0.000145603	0.000320924
family	Main genome;Bacteria;Bacteria (superkingdom);FCB group;Bacteroidetes;Saprospiria;Saprospirales;Haliscomenobacteraceae	Haliscomenobacteraceae	0.00221891	0.0127581	0.00216698	0.000277932	2.32981e-05	0	0.000145603	0.000160462
family	Main genome;Bacteria;Bacteria (superkingdom);Proteobacteria (superphylum);Proteobacteria;Gammaproteobacteria;Thiotrichales;Piscirickettsiaceae	Piscirickettsiaceae	0.00216209	8.02396e-05	0.00169418	0.00577481	0.00156097	0.000408263	0.00393128	0.00168485
family	Main genome;Bacteria;Bacteria (superkingdom);Spirochaetes (superphylum);Spirochaetes;Spirochaetia;Spirochaetales;Unknown Spirochaetaceae family 6	Unknown Spirochaetaceae family 6	0.0018536	0	3.93996e-05	0.00108085	0.00137459	0.00204132	0.00378567	0.0046534
family	Main genome;Bacteria;Bacteria (superkingdom);FCB group;Bacteroidetes;Chitinophagia;Chitinophagales;Chitinophagaceae	Chitinophagaceae	0.00170489	0.00406548	0.00622513	0.00123525	4.65962e-05	4.08263e-05	0	0.000320924
family	Main genome;Bacteria;Bacteria (superkingdom);FCB group;Bacteroidetes;Bacteroidia;Bacteroidia Incertae Sedis;Draconibacteriaceae	Draconibacteriaceae	0.00169316	5.34931e-05	0.000354596	0.00240875	0.000955221	0.000285784	0.00145603	0.00633825
family	Main genome;Bacteria;Bacteria (superkingdom);Proteobacteria (superphylum);Proteobacteria;Zetaproteobacteria;Mariprofundales;Mariprofundaceae	Mariprofundaceae	0.00169005	0	0.000157598	0.0105614	0.000908625	0.000122479	0	8.02311e-05
family	Main genome;Bacteria;Bacteria (superkingdom);Proteobacteria (superphylum);Proteobacteria;Gammaproteobacteria;Methylococcales;Marine Methylotrophic Group 1	Marine Methylotrophic Group 1	0.00166694	0	0.00429455	0.00620715	0.00011649	8.16526e-05	0.000728014	0.000240693
family	Main genome;Bacteria;Bacteria (superkingdom);Proteobacteria (superphylum);Proteobacteria;Gammaproteobacteria;Oceanospirillales;Oceanospirillaceae	Oceanospirillaceae	0.00150554	0.00320959	0.00386116	0.00318078	4.65962e-05	0	0	0.000240693
family	Main genome;Bacteria;Bacteria (superkingdom);Proteobacteria (superphylum);Proteobacteria;Gammaproteobacteria;Alteromonadales;Pseudoalteromonadaceae	Pseudoalteromonadaceae	0.00147907	0.000187226	0.000196998	0.00957322	0.000396067	0	0	0
family	Main genome;Bacteria;Bacteria (superkingdom);Proteobacteria (superphylum);Proteobacteria;Gammaproteobacteria;Oceanospirillales;SAR86 clade	SAR86 clade	0.00125953	0.0015513	0.00650093	0.000741152	2.32981e-05	0	0	0
family	Main genome;Bacteria;Bacteria (superkingdom);Proteobacteria (superphylum);Proteobacteria;Gammaproteobacteria;Alteromonadales;Colwelliaceae	Colwelliaceae	0.0012423	0	0.000669792	0.00787475	6.98942e-05	8.16526e-05	0	0
family	Main genome;Bacteria;Bacteria (superkingdom);Proteobacteria (superphylum);Proteobacteria;Gammaproteobacteria;Pseudomonadales;Pseudomonadaceae	Pseudomonadaceae	0.00120407	0.00216647	0.000551594	0.0013279	0.00011649	0.000367437	0.00189284	0.00200578
family	Main genome;Bacteria;Bacteria (superkingdom);Proteobacteria (superphylum);Proteobacteria;Deltaproteobacteria;Bdellovibrionales;Unknown Bacteriovoracaceae family 5	Unknown Bacteriovoracaceae family 5	0.00114566	0	0	0	2.32981e-05	0	0.00262085	0.00537548
family	Main genome;Bacteria;Bacteria (superkingdom);Proteobacteria (superphylum);Proteobacteria;Gammaproteobacteria;Thiotrichales;Francisellaceae	Francisellaceae	0.00106998	0.0027014	0.00240337	0.00203817	0	4.08263e-05	0.000145603	0.000160462
family	Main genome;Bacteria;Bacteria (superkingdom);Thermotogae (superphylum);Thermotogae;Thermotogae (class);Petrotogales;Unknown Petrotogaceae family 2	Unknown Petrotogaceae family 2	0.00100819	0	0	0	0	0	0.00553291	0.00152439
family	Main genome;Bacteria;Bacteria (superkingdom);PVC group (Planctobacteria);Planctomycetes;Phycisphaerae;Phycisphaerales;ODP1230B30.02 sediment group	ODP1230B30.02 sediment group	0.000971386	0	0	0.000370576	0.000675644	0.00106148	0.00276645	0.00192555
family	Main genome;Bacteria;Bacteria (superkingdom);Terrabacteria;Firmicutes;Clostridia;Clostridiales;Christensenellaceae	Christensenellaceae	0.000950262	0	0	6.17627e-05	0.000302875	0.000653221	0.00218404	0.00344994
family	Main genome;Bacteria;Bacteria (superkingdom);Proteobacteria (superphylum);Proteobacteria;Betaproteobacteria;Burkholderiales;Oxalobacteraceae	Oxalobacteraceae	0.000929645	0.00470739	0.00086679	0.000185288	0	4.08263e-05	0.000145603	0.000561617
family	Main genome;Bacteria;Bacteria (superkingdom);PVC group (Planctobacteria);Lentisphaerae;Lentisphaeria;Victivallales;PRD18C08	PRD18C08	0.00091109	2.67465e-05	3.93996e-05	0.000339695	0.00011649	8.16526e-05	0.00160163	0.00417202
family	Main genome;Bacteria;Bacteria (superkingdom);Proteobacteria (superphylum);Proteobacteria;Gammaproteobacteria;Legionellales;Legionellaceae	Legionellaceae	0.00087661	0.000213972	0.000748591	0.000401458	0.000139788	0.000163305	0.00101922	0.00344994
family	Main genome;Bacteria;Bacteria (superkingdom);Proteobacteria (superphylum);Proteobacteria;Alphaproteobacteria;Caulobacterales;Hyphomonadaceae	Hyphomonadaceae	0.000832225	0.00398524	0.00114259	0.000432339	2.32981e-05	8.16526e-05	0	0.000160462
family	Main genome;Bacteria;Bacteria (superkingdom);FCB group;Bacteroidetes;Cytophagia;Cytophagales;Flammeovirgaceae	Flammeovirgaceae	0.000830444	0.00294212	0.00208818	0.000494102	4.65962e-05	8.16526e-05	0	0.000160462
family	Main genome;Bacteria;Bacteria (superkingdom);Spirochaetes (superphylum);Spirochaetes;Spirochaetia;Spirochaetales;Spirochaetaceae	Spirochaetaceae	0.000777893	0	0	0.000216169	0.000419365	0.000530742	0.00131043	0.00296855
family	Main genome;Bacteria;Bacteria (superkingdom);Terrabacteria;Firmicutes;Clostridia;Clostridiales;Ruminococcaceae	Ruminococcaceae	0.000744969	5.34931e-05	3.93996e-05	0.000401458	0.000279577	8.16526e-05	0.00131043	0.00304878
family	Main genome;Bacteria;Bacteria (superkingdom);Nitrospinae Tectomicrobia group;Nitrospinae;Nitrospinia;Nitrospinales;Nitrospinaceae	Nitrospinaceae	0.00063998	0	0.00315196	0.0013279	0	0	0	0
family	Main genome;Bacteria;Bacteria (superkingdom);PVC group (Planctobacteria);Lentisphaerae;Oligosphaeria;Oligosphaerales;MVP-94	MVP-94	0.000594939	0	0	0.000277932	0.000931923	0.000571569	0.00101922	0.00136393
family	Main genome;Bacteria;Bacteria (superkingdom);Proteobacteria (superphylum);Proteobacteria;Gammaproteobacteria;Cellvibrionales;Porticoccaceae	Porticoccaceae	0.000567942	0.00184551	0.00137898	0.000710271	0	4.08263e-05	0	0
family	Main genome;Bacteria;Bacteria (superkingdom);PVC group (Planctobacteria);Planctomycetes;Phycisphaerae;Phycisphaerales;08D2Z94 hypersaline microbial mat group	08D2Z94 hypersaline microbial mat group	0.000555647	0	0	6.17627e-05	0.00011649	0.000163305	0.00218404	0.00136393
family	Main genome;Bacteria;Bacteria (superkingdom);FCB group;Bacteroidetes;Bacteroidia;Bacteroidales;Marinilabiaceae	Marinilabiaceae	0.000541214	0	0	0.0014823	9.31923e-05	4.08263e-05	0.000728014	0.00144416
family	Main genome;Bacteria;Bacteria (superkingdom);FCB group;Ca. Latescibacteria (WS3);Ca. Latescibacter class incertae sedis;Ca. Latescibacter order incertae sedis;Ca. Latescibacter family incertae sedis	Ca. Latescibacter family incertae sedis	0.000512521	0	0	6.17627e-05	0.000209683	0	0.00131043	0.00200578
family	Main genome;Bacteria;Bacteria (superkingdom);Proteobacteria (superphylum);Proteobacteria;Gammaproteobacteria;Oceanospirillales;Alcanivoracaceae	Alcanivoracaceae	0.0004995	0	0.00145778	0.00194553	9.31923e-05	0	0	0
family	Main genome;Bacteria;Bacteria (superkingdom);Proteobacteria (superphylum);Proteobacteria;Deltaproteobacteria;Bdellovibrionales;Bacteriovoracaceae	Bacteriovoracaceae	0.000493782	0.000588424	0.00102439	0.000308814	6.98942e-05	0	0.000582411	0.000882542
family	Main genome;Bacteria;Bacteria (superkingdom);Terrabacteria;Chloroflexi;Caldilineae;Caldilineales;Caldilineaceae	Caldilineaceae	0.000443303	0	0.000196998	0	0	0	0.00218404	0.00072208
family	Main genome;Bacteria;Bacteria (superkingdom);Proteobacteria (superphylum);Proteobacteria;Gammaproteobacteria;Alteromonadales;Psychromonadaceae	Psychromonadaceae	0.000436743	5.34931e-05	0.000472795	9.26441e-05	0.000465962	4.08263e-05	0.000728014	0.00120347
family	Main genome;Bacteria;Bacteria (superkingdom);FCB group;Bacteroidetes;Sphingobacteriia;Sphingobacteriales;Unknown ST-12K33 family 1	Unknown ST-12K33 family 1	0.000436656	0	0	0.000277932	0.000163087	0.000122479	0.000728014	0.00176508
family	Main genome;Bacteria;Bacteria (superkingdom);Thermotogae (superphylum);Thermotogae;Thermotogae (class);Petrotogales;Unknown Petrotogaceae family 1	Unknown Petrotogaceae family 1	0.000413037	0	0	0	0	0	0.00232964	0.000561617
family	Main genome;Bacteria;Bacteria (superkingdom);Proteobacteria (superphylum);Proteobacteria;Gammaproteobacteria;Alteromonadales;Idiomarinaceae	Idiomarinaceae	0.000398944	0.00262116	7.87991e-05	9.26441e-05	0	0	0	0
family	Main genome;Bacteria;Bacteria (superkingdom);FCB group;Bacteroidetes;Flavobacteriia;Flavobacteriales;Unknown Cryomorphaceae family 4	Unknown Cryomorphaceae family 4	0.00039072	0.00238044	0.000354596	0	0	0	0	0
family	Main genome;Bacteria;Bacteria (superkingdom);Epsilonbacteraeota (superphylum);Epsilonbacteraeota;Campylobacteria;Campylobacterales;Sulfurospirillaceae	Sulfurospirillaceae	0.000386884	8.02396e-05	0.000393996	0.00209993	9.31923e-05	4.08263e-05	0	0
family	Main genome;Bacteria;Bacteria (superkingdom);PVC group (Planctobacteria);Chlamydiae;Chlamydiia;Chlamydiales;Unknown Simkaniaceae family 2	Unknown Simkaniaceae family 2	0.000384556	0	0	0	4.65962e-05	0.000122479	0.000436808	0.00208601
family	Main genome;Bacteria;Bacteria (superkingdom);Spirochaetes (superphylum);Spirochaetes;Spirochaetia;Leptospiriales;Leptospiraceae	Leptospiraceae	0.0003835	0.000561678	0	3.08814e-05	0	0	0.000728014	0.00136393
family	Main genome;Bacteria;Bacteria (superkingdom);PVC group (Planctobacteria);Verrucomicrobia;Spartobacteria;Chthoniobacterales;LD29	LD29	0.000378891	0.000106986	0.000236397	0	0	0	0.00174723	0.000561617
family	Main genome;Bacteria;Bacteria (superkingdom);Proteobacteria (superphylum);Proteobacteria;Alphaproteobacteria;Emcibacterales;Emcibacteraceae	Emcibacteraceae	0.000352832	0.000160479	0.00165478	0.000494102	0	0	0	0.000160462
family	Main genome;Bacteria;Bacteria (superkingdom);PVC group (Planctobacteria);Lentisphaerae;Oligosphaeria;Oligosphaerales;Unknown MVP-94 family 1	Unknown MVP-94 family 1	0.000344695	0	0	0	0	0	0.000728014	0.00168485
family	Main genome;Bacteria;Bacteria (superkingdom);Proteobacteria (superphylum);Proteobacteria;Gammaproteobacteria;Alteromonadales;Alteromonadaceae	Alteromonadaceae	0.000342777	0.000320959	0.00122139	0.000833797	2.32981e-05	0	0	0
family	Main genome;Bacteria;Bacteria (superkingdom);FCB group;Bacteroidetes;Flavobacteriia;Flavobacteriales;Unknown NS9 marine group family 1	Unknown NS9 marine group family 1	0.000323442	0.00123034	0.000551594	0	6.98942e-05	4.08263e-05	0.000291206	8.02311e-05
family	Main genome;Bacteria;Bacteria (superkingdom);Proteobacteria (superphylum);Proteobacteria;Deltaproteobacteria;Bdellovibrionales;Unknown Bdellovibrionaceae family 3	Unknown Bdellovibrionaceae family 3	0.000301814	0	0.000630393	0.0014823	0	0	0	0
family	Main genome;Bacteria;Bacteria (superkingdom);PVC group (Planctobacteria);Lentisphaerae;Oligosphaeria;Oligosphaerales;Unknown MVP-94 family 9	Unknown MVP-94 family 9	0.000291208	0	0	0	0.000139788	0.000163305	0.000291206	0.00144416
family	Main genome;Bacteria;Bacteria (superkingdom);Terrabacteria;Deinococcus-Thermus;Deinococci;Deinococcales;Deinococcaceae	Deinococcaceae	0.000288669	0.000615171	0	0	0	0	0.00116482	0.000240693
family	Main genome;Bacteria;Bacteria (superkingdom);PVC group (Planctobacteria);Lentisphaerae;Oligosphaeria;Oligosphaerales;Unknown MVP-94 family 8	Unknown MVP-94 family 8	0.000282582	0	0	0	4.65962e-05	0	0.000728014	0.00120347
family	Main genome;Bacteria;Bacteria (superkingdom);Proteobacteria (superphylum);Proteobacteria;Alphaproteobacteria;Rickettsiales;MD3-55	MD3-55	0.000234617	0.00077565	0.000472795	0.000370576	2.32981e-05	0	0	0
family	Main genome;Bacteria;Bacteria (superkingdom);Proteobacteria (superphylum);Proteobacteria;Gammaproteobacteria;Xanthomonadales;Woeseiaceae	Woeseiaceae	0.000225428	0	0.00090619	0.000648508	2.32981e-05	0	0	0
family	Main genome;Bacteria;Bacteria (superkingdom);Acidobacteria (superphylum);Acidobacteria;Solibacteres (Acidobacteria group 3);Solibacterales;PAUC26f	PAUC26f	0.000220741	0	0	0	0	0	0.000582411	0.000962773
family	Main genome;Bacteria;Bacteria (superkingdom);PVC group (Planctobacteria);Ca. Omnitrophica (OP3);Ca. Omnitrophus class incertae sedis;Ca. Omnitrophus order incertae sedis;Ca. Omnitrophus family incertae sedis	Ca. Omnitrophus family incertae sedis	0.00020784	0.000160479	0.000236397	0.000123525	0	8.16526e-05	0.000291206	0.000561617
family	Main genome;Archaea;Archaea (superkingdom);Euryarchaeota (superphylum);Euryarchaeota;Methanomicrobia;Methanomicrobiales;Methanomicrobiaceae	Methanomicrobiaceae	0.000205033	0	0	0	0	0	0.000873617	0.000561617
family	Main genome;Bacteria;Bacteria (superkingdom);Proteobacteria (superphylum);Proteobacteria;Gammaproteobacteria;Alteromonadales;Shewanellaceae	Shewanellaceae	0.000195737	0.000641917	0.000118199	0.000586746	2.32981e-05	0	0	0
family	Main genome;Bacteria;Bacteria (superkingdom);PVC group (Planctobacteria);Planctomycetes;Phycisphaerae;Phycisphaerales;Phycisphaeraceae	Phycisphaeraceae	0.000184055	0	0	0	2.32981e-05	4.08263e-05	0.000582411	0.000641849
family	Main genome;Bacteria;Bacteria (superkingdom);Proteobacteria (superphylum);Proteobacteria;Alphaproteobacteria;Rhizobiales;Phyllobacteriaceae	Phyllobacteriaceae	0.000180487	2.67465e-05	0.00106379	9.26441e-05	0	0	0	8.02311e-05
family	Main genome;Bacteria;Bacteria (superkingdom);Proteobacteria (superphylum);Proteobacteria;Deltaproteobacteria;Syntrophobacterales;Syntrophaceae	Syntrophaceae	0.000179921	2.67465e-05	0	0	2.32981e-05	0	0.000728014	0.000481386
family	Main genome;Bacteria;Bacteria (superkingdom);Thermotogae (superphylum);Thermotogae;Thermotogae (class);Petrotogales;Petrotogaceae	Petrotogaceae	0.000172771	0	0	0	0	0	0.000728014	0.000481386
family	Main genome;Bacteria;Bacteria (superkingdom);Terrabacteria;Actinobacteria;Acidimicrobiia;Acidimicrobiales;Sva0996 marine group	Sva0996 marine group	0.000170126	0	0.000709192	0.000401458	0	0	0	8.02311e-05
family	Main genome;Bacteria;Bacteria (superkingdom);FCB group;Balneolata;Balneoilia;Balneolales;Balneolaceae	Balneolaceae	0.000167678	0	0	0	0	0	0.000291206	0.000882542
family	Main genome;Bacteria;Bacteria (superkingdom);Proteobacteria (superphylum);Proteobacteria;Gammaproteobacteria;Enterobacteriales;Enterobacteriaceae	Enterobacteriaceae	0.000160995	0.000187226	0.000315196	9.26441e-05	0	0	0.000291206	0.000240693
family	Main genome;Bacteria;Bacteria (superkingdom);Proteobacteria (superphylum);Proteobacteria;Alphaproteobacteria;Rhizobiales;Hyphomicrobiaceae	Hyphomicrobiaceae	0.000156108	0.000561678	0.000354596	3.08814e-05	0	0	0.000145603	0
family	Main genome;Bacteria;Bacteria (superkingdom);Proteobacteria (superphylum);Proteobacteria;Alphaproteobacteria;Rickettsiales;SAR116 clade	SAR116 clade	0.000154627	0.000133733	0.000709192	0.000216169	2.32981e-05	0	0	0
family	Main genome;Bacteria;Bacteria (superkingdom);FCB group;Bacteroidetes;Sphingobacteriia;Sphingobacteriales;Unknown Lentimicrobiaceae family 1	Unknown Lentimicrobiaceae family 1	0.000148342	0	0	6.17627e-05	0.000372769	0.000122479	0	0.000481386
family	Main genome;Bacteria;Bacteria (superkingdom);PVC group (Planctobacteria);Lentisphaerae;Oligosphaeria;Oligosphaerales;Unknown MVP-94 family 2	Unknown MVP-94 family 2	0.000146342	0	0	0	0	4.08263e-05	0.000582411	0.000401155
family	Main genome;Bacteria;Bacteria (superkingdom);PVC group (Planctobacteria);Lentisphaerae;Oligosphaeria;Oligosphaerales;Unknown MVP-94 family 3	Unknown MVP-94 family 3	0.00014051	0	0	0	0	0	0.000582411	0.000401155
family	Main genome;Bacteria;Bacteria (superkingdom);FCB group;Bacteroidetes;Flavobacteriia;Flavobacteriales;Schleiferiaceae	Schleiferiaceae	0.000132458	8.02396e-05	0.000433395	9.26441e-05	0	0	0	0.000320924
family	Main genome;Bacteria;Bacteria (superkingdom);Proteobacteria (superphylum);Proteobacteria;Gammaproteobacteria;Legionellales;Coxiellaceae	Coxiellaceae	0.000130654	0	3.93996e-05	6.17627e-05	0	4.08263e-05	0.000291206	0.000481386
family	Main genome;Bacteria;Bacteria (superkingdom);FCB group;Bacteroidetes;Sphingobacteriia;Sphingobacteriales;Sphingobacteriaceae	Sphingobacteriaceae	0.000113679	0.000267465	0	6.17627e-05	0	0	0.000145603	0.000320924
family	Main genome;Bacteria;Bacteria (superkingdom);Proteobacteria (superphylum);Proteobacteria;Gammaproteobacteria;Xanthomonadales;Xanthomonadaceae	Xanthomonadaceae	0.000108859	0.000267465	0.000157598	3.08814e-05	0	0	0.000145603	0.000160462
family	Main genome;Bacteria;Bacteria (superkingdom);PVC group (Planctobacteria);Planctomycetes;Phycisphaerae;Phycisphaerales;Unknown 08D2Z94 hypersaline microbial mat group family 2	Unknown 08D2Z94 hypersaline microbial mat group family 2	0.000105947	0	0	0	2.32981e-05	4.08263e-05	0.000436808	0.000240693
family	Main genome;Bacteria;Bacteria (superkingdom);Spirochaetes (superphylum);Spirochaetes;Spirochaetia;Spirochaetales;Unknown Spirochaetaceae family 3	Unknown Spirochaetaceae family 3	0.000104741	0	0	0	0	4.08263e-05	0.000291206	0.000401155
family	Main genome;Bacteria;Bacteria (superkingdom);Proteobacteria (superphylum);Proteobacteria;Deltaproteobacteria;Bdellovibrionales;Unknown Bdellovibrionaceae family 4	Unknown Bdellovibrionaceae family 4	0.000102379	0	0.000315196	0.000401458	0	0	0	0
family	Main genome;Bacteria;Bacteria (superkingdom);Proteobacteria (superphylum);Proteobacteria;Deltaproteobacteria;Bdellovibrionales;Unknown Bdellovibrionaceae family 1	Unknown Bdellovibrionaceae family 1	0.000101469	0	0	6.17627e-05	0.000326173	8.16526e-05	0	0.000240693
family	Main genome;Bacteria;Bacteria (superkingdom);Proteobacteria (superphylum);Proteobacteria;Gammaproteobacteria;Alteromonadales;Moritellaceae	Moritellaceae	9.39945e-05	0	7.87991e-05	0.000555864	2.32981e-05	0	0	0
family	Main genome;Bacteria;Bacteria (superkingdom);Proteobacteria (superphylum);Proteobacteria;Alphaproteobacteria;Magnetococcales;Unknown Magnetococcaceae family 1	Unknown Magnetococcaceae family 1	9.04759e-05	0	0	6.17627e-05	0	0.000571569	0	0
family	Main genome;Bacteria;Bacteria (superkingdom);PVC group (Planctobacteria);Chlamydiae;Chlamydiia;Chlamydiales;cvE6	cvE6	8.79451e-05	8.02396e-05	0.000118199	3.08814e-05	0	0	0.000145603	0.000240693
family	Main genome;Archaea;Archaea (superkingdom);Euryarchaeota (superphylum);Euryarchaeota;Methanomicrobia;Methanosarcinales;Methanosaetaceae	Methanosaetaceae	8.78815e-05	0.000615171	0	0	0	0	0	0
family	Main genome;Bacteria;Bacteria (superkingdom);Proteobacteria (superphylum);Proteobacteria;Deltaproteobacteria;Bdellovibrionales;Bdellovibrionaceae	Bdellovibrionaceae	8.58211e-05	0	0.000118199	3.08814e-05	0	0	0.000291206	0.000160462
family	Main genome;Bacteria;Bacteria (superkingdom);Proteobacteria (superphylum);Proteobacteria;Alphaproteobacteria;Magnetococcales;Magnetococcaceae	Magnetococcaceae	8.33098e-05	0	0	0.000216169	0.000326173	4.08263e-05	0	0
family	Main genome;Bacteria;Bacteria (superkingdom);Proteobacteria (superphylum);Proteobacteria;Alphaproteobacteria;Rickettsiales;T9d	T9d	8.32107e-05	0	0.000551594	3.08814e-05	0	0	0	0
family	Main genome;Bacteria;Bacteria (superkingdom);Fusobacteria (superphylum);Fusobacteria;Fusobacteriia;Fusobacteriales;Unknown Leptotrichiaceae family 4	Unknown Leptotrichiaceae family 4	8.02311e-05	0	0	0	0	0	0	0.000561617
family	Main genome;Bacteria;Bacteria (superkingdom);Proteobacteria (superphylum);Proteobacteria;Alphaproteobacteria;Rickettsiales;Rickettsiales Incertae Sedis	Rickettsiales Incertae Sedis	7.77525e-05	2.67465e-05	0.000393996	0.000123525	0	0	0	0
family	Main genome;Bacteria;Bacteria (superkingdom);Proteobacteria (superphylum);Proteobacteria;Deltaproteobacteria;Desulfovibrionales;Desulfovibrionaceae	Desulfovibrionaceae	7.66316e-05	0	0	0	6.98942e-05	0	0.000145603	0.000320924
family	Main genome;Bacteria;Bacteria (superkingdom);FCB group;Bacteroidetes;Sphingobacteriia;Sphingobacteriales;LiUU-11-161	LiUU-11-161	7.64187e-05	0.000534931	0	0	0	0	0	0
family	Main genome;Bacteria;Bacteria (superkingdom);FCB group;Caldithrix phylum incertae sedis;Caldithrix class incertae sedis;Caldithrix order incertae sedis;Caldithrix family incertae sedis	Caldithrix family incertae sedis	7.59855e-05	0	0	0	0	0	0.000291206	0.000240693
family	Main genome;Bacteria;Bacteria (superkingdom);Proteobacteria (superphylum);Proteobacteria;Deltaproteobacteria;Desulfovibrionales;Desulfohalobiaceae	Desulfohalobiaceae	7.59855e-05	0	0	0	0	0	0.000291206	0.000240693
family	Main genome;Bacteria;Bacteria (superkingdom);PVC group (Planctobacteria);Planctomycetes;Phycisphaerae;Phycisphaerales;Unknown 08D2Z94 hypersaline microbial mat group family 1	Unknown 08D2Z94 hypersaline microbial mat group family 1	7.59855e-05	0	0	0	0	0	0.000291206	0.000240693
family	Main genome;Bacteria;Bacteria (superkingdom);Proteobacteria (superphylum);Proteobacteria;Deltaproteobacteria;Bdellovibrionales;Unknown Bdellovibrionaceae family 7	Unknown Bdellovibrionaceae family 7	7.57578e-05	0	0	0	0.000326173	0.000204132	0	0
family	Main genome;Bacteria;Bacteria (superkingdom);Terrabacteria;Firmicutes;Clostridia;Clostridiales;Family XII (Clostridiales)	Family XII (Clostridiales)	7.41886e-05	2.67465e-05	0	0.000308814	2.32981e-05	0	0	0.000160462
family	Main genome;Bacteria;Bacteria (superkingdom);Proteobacteria (superphylum);Proteobacteria;Alphaproteobacteria;Rickettsiales;Unknown Rickettsiaceae family 3	Unknown Rickettsiaceae family 3	7.34756e-05	0	0.000236397	0.000277932	0	0	0	0
family	Main genome;Bacteria;Bacteria (superkingdom);Proteobacteria (superphylum);Proteobacteria;Betaproteobacteria;Nitrosomonadales;Nitrosomonadaceae	Nitrosomonadaceae	7.30185e-05	2.67465e-05	0.000275797	0.000185288	2.32981e-05	0	0	0
family	Main genome;Bacteria;Bacteria (superkingdom);Proteobacteria (superphylum);Proteobacteria;Alphaproteobacteria;Rhizobiales;Xanthobacteraceae	Xanthobacteraceae	7.22575e-05	2.67465e-05	0.000393996	6.17627e-05	2.32981e-05	0	0	0
family	Main genome;Bacteria;Bacteria (superkingdom);PVC group (Planctobacteria);Verrucomicrobia;Verrucomicrobiae;Verrucomicrobiales;Verrucomicrobiaceae	Verrucomicrobiaceae	7.05832e-05	0.000374452	3.93996e-05	0	0	0	0	8.02311e-05
family	Main genome;Bacteria;Bacteria (superkingdom);PVC group (Planctobacteria);Chlamydiae;Chlamydiia;Chlamydiales;Unknown Simkaniaceae family 3	Unknown Simkaniaceae family 3	7.01525e-05	0	3.93996e-05	0	0	0	0.000291206	0.000160462
family	Main genome;Bacteria;Bacteria (superkingdom);Proteobacteria (superphylum);Proteobacteria;Ca. Tenderia class incertae sedis;Ca. Tenderia order incertae sedis;Ca. Tenderia family incertae sedis	Ca. Tenderia family incertae sedis	6.75421e-05	0	0.000472795	0	0	0	0	0
family	Main genome;Bacteria;Bacteria (superkingdom);FCB group;Ignavibacteriae;Ignavibacteria;Ignavibacteriales;IheB3-7	IheB3-7	6.66467e-05	0	0	0	0	0	0.000145603	0.000320924
family	Main genome;Bacteria;Bacteria (superkingdom);Proteobacteria (superphylum);Proteobacteria;Deltaproteobacteria;Myxococcales;PS-B29	PS-B29	6.66467e-05	0	0	0	0	0	0.000145603	0.000320924
family	Main genome;Bacteria;Bacteria (superkingdom);PVC group (Planctobacteria);Verrucomicrobia;Spartobacteria;Chthoniobacterales;FukuN18 freshwater group	FukuN18 freshwater group	6.65298e-05	0	0.000354596	3.08814e-05	0	0	0	8.02311e-05
family	Main genome;Bacteria;Bacteria (superkingdom);PVC group (Planctobacteria);Verrucomicrobia;Spartobacteria;Chthoniobacterales;Chthoniobacterales Incertae Sedis	Chthoniobacterales Incertae Sedis	6.51159e-05	5.34931e-05	0	3.08814e-05	0	0	0.000291206	8.02311e-05
family	Main genome;Bacteria;Bacteria (superkingdom);Proteobacteria (superphylum);Proteobacteria;Betaproteobacteria;Rhodocyclales;Rhodocyclaceae	Rhodocyclaceae	6.41477e-05	2.67465e-05	0	0.000277932	2.32981e-05	4.08263e-05	0	8.02311e-05
family	Main genome;Bacteria;Bacteria (superkingdom);Terrabacteria;Firmicutes;Negativicutes;Selenomonadales;Veillonellaceae	Veillonellaceae	6.41239e-05	0.000347705	3.93996e-05	6.17627e-05	0	0	0	0
family	Main genome;Bacteria;Bacteria (superkingdom);Proteobacteria (superphylum);Proteobacteria;Gammaproteobacteria;Pseudomonadales;Moraxellaceae	Moraxellaceae	6.31415e-05	8.02396e-05	0	0	0	4.08263e-05	0	0.000320924
family	Main genome;Bacteria;Bacteria (superkingdom);Proteobacteria (superphylum);Proteobacteria;Deltaproteobacteria;Myxococcales;MidBa8	MidBa8	6.31402e-05	0	0	0	0	4.08263e-05	0	0.000401155
family	Main genome;Bacteria;Bacteria (superkingdom);Proteobacteria (superphylum);Proteobacteria;Alphaproteobacteria;Rickettsiales;EF100-94H03	EF100-94H03	6.19136e-05	0	0.000433395	0	0	0	0	0
family	Main genome;Bacteria;Bacteria (superkingdom);FCB group;Bacteroidetes;Bacteroidia;Bacteroidales;Unknown Porphyromonadaceae family 1	Unknown Porphyromonadaceae family 1	5.95968e-05	0	0	3.08814e-05	0	0	0.000145603	0.000240693
family	Main genome;Bacteria;Bacteria (superkingdom);PVC group (Planctobacteria);Chlamydiae;Chlamydiia;Chlamydiales;Unknown Simkaniaceae family 8	Unknown Simkaniaceae family 8	5.73079e-05	0	0	0	0	0	0	0.000401155
family	Main genome;Bacteria;Bacteria (superkingdom);PVC group (Planctobacteria);Lentisphaerae;Oligosphaeria;Oligosphaerales;Unknown MVP-94 family 4	Unknown MVP-94 family 4	5.73079e-05	0	0	0	0	0	0	0.000401155
family	Main genome;Bacteria;Bacteria (superkingdom);Proteobacteria (superphylum);Proteobacteria;Alphaproteobacteria;Rhizobiales;alphaI cluster	alphaI cluster	5.69025e-05	0.000240719	0.000157598	0	0	0	0	0
family	Main genome;Bacteria;Bacteria (superkingdom);Proteobacteria (superphylum);Proteobacteria;Alphaproteobacteria;Rickettsiales;SM2D12	SM2D12	5.69025e-05	0.000240719	0.000157598	0	0	0	0	0
family	Main genome;Bacteria;Bacteria (superkingdom);PVC group (Planctobacteria);Chlamydiae;Chlamydiia;Chlamydiales;Simkaniaceae	Simkaniaceae	5.68465e-05	0	0	3.08814e-05	0.000139788	8.16526e-05	0.000145603	0
family	Main genome;Bacteria;Bacteria (superkingdom);FCB group;Chlorobi;Chlorobia;Chlorobiales;OPB56	OPB56	5.57783e-05	0.000133733	0	3.08814e-05	0	0	0.000145603	8.02311e-05
family	Main genome;Bacteria;Bacteria (superkingdom);Fusobacteria (superphylum);Fusobacteria;Fusobacteriia;Fusobacteriales;Unknown Leptotrichiaceae family 6	Unknown Leptotrichiaceae family 6	5.55068e-05	0	0.000118199	0.000247051	2.32981e-05	0	0	0
family	Main genome;Bacteria;Bacteria (superkingdom);PVC group (Planctobacteria);Planctomycetes;Phycisphaerae;Phycisphaerales;Unknown Phycisphaeraceae family 2	Unknown Phycisphaeraceae family 2	5.51851e-05	0	0	0	0	0	0.000145603	0.000240693
family	Main genome;Bacteria;Bacteria (superkingdom);Fusobacteria (superphylum);Fusobacteria;Fusobacteriia;Fusobacteriales;Unknown Leptotrichiaceae family 2	Unknown Leptotrichiaceae family 2	5.51851e-05	0	0	0	0	0	0.000145603	0.000240693
family	Main genome;Bacteria;Bacteria (superkingdom);PVC group (Planctobacteria);Chlamydiae;Chlamydiia;Chlamydiales;Unknown Simkaniaceae family 9	Unknown Simkaniaceae family 9	5.30624e-05	0	0	0	0	0	0.000291206	8.02311e-05
family	Main genome;Bacteria;Bacteria (superkingdom);PVC group (Planctobacteria);Planctomycetes;Phycisphaerae;Phycisphaerales;Unknown AKAU3564 sediment group family 1	Unknown AKAU3564 sediment group family 1	5.30624e-05	0	0	0	0	0	0.000291206	8.02311e-05
family	Main genome;Archaea;Archaea (superkingdom);Euryarchaeota (superphylum);Euryarchaeota;Methanomicrobia;Methanomicrobiales;Methanocorpusculaceae	Methanocorpusculaceae	5.30624e-05	0	0	0	0	0	0.000291206	8.02311e-05
family	Main genome;Bacteria;Bacteria (superkingdom);Proteobacteria (superphylum);Proteobacteria;Gammaproteobacteria;Oceanospirillales;E12-CR02-full	E12-CR02-full	5.26344e-05	0	0.000275797	9.26441e-05	0	0	0	0
family	Main genome;Bacteria;Bacteria (superkingdom);FCB group;Chlorobi;Chlorobia;Chlorobiales;Unknown Chlorobiaceae family 4	Unknown Chlorobiaceae family 4	4.99244e-05	0	0	0	0.000349471	0	0	0
family	Main genome;Bacteria;Bacteria (superkingdom);Terrabacteria;Firmicutes;Bacilli;Lactobacillales;Streptococcaceae	Streptococcaceae	4.97447e-05	0	3.93996e-05	0.000308814	0	0	0	0
family	Main genome;Bacteria;Bacteria (superkingdom);Proteobacteria (superphylum);Proteobacteria;Alphaproteobacteria;Rhodospirillales;Acetobacteraceae	Acetobacteraceae	4.96455e-05	8.02396e-05	0.000236397	3.08814e-05	0	0	0	0
family	Main genome;Bacteria;Bacteria (superkingdom);PVC group (Planctobacteria);Lentisphaerae;Oligosphaeria;Oligosphaerales;Oligosphaeraceae	Oligosphaeraceae	4.91746e-05	0	0	0	2.32981e-05	0	0	0.000320924
family	Main genome;Bacteria;Bacteria (superkingdom);Proteobacteria (superphylum);Proteobacteria;Alphaproteobacteria;Rickettsiales;SHWN-night2	SHWN-night2	4.89838e-05	0	0.000157598	0.000185288	0	0	0	0
family	Main genome;Bacteria;Bacteria (superkingdom);Terrabacteria;Armatimonadetes;Armatimonadia;Armatimonadales;Armatimonadaceae	Armatimonadaceae	4.58512e-05	0.000320959	0	0	0	0	0	0
family	Main genome;Bacteria;Bacteria (superkingdom);PVC group (Planctobacteria);Chlamydiae;Chlamydiia;Chlamydiales;Unknown Simkaniaceae family 1	Unknown Simkaniaceae family 1	4.58463e-05	0	0	0	0	0	0	0.000320924
family	Main genome;Bacteria;Bacteria (superkingdom);PVC group (Planctobacteria);Lentisphaerae;Lentisphaeria;Victivallales;Unknown PRD18C08 family 1	Unknown PRD18C08 family 1	4.50596e-05	0	0	6.17627e-05	9.31923e-05	0	0	0.000160462
family	Main genome;Bacteria;Bacteria (superkingdom);FCB group;Bacteroidetes;Bacteroidia;Bacteroidales;Porphyromonadaceae	Porphyromonadaceae	4.44714e-05	0.000187226	0	3.08814e-05	9.31923e-05	0	0	0
family	Main genome;Bacteria;Bacteria (superkingdom);FCB group;Bacteroidetes;Bacteroidia;Bacteroidales;Bacteroidaceae	Bacteroidaceae	4.38787e-05	0.000133733	3.93996e-05	0	9.31923e-05	4.08263e-05	0	0
family	Main genome;Bacteria;Bacteria (superkingdom);FCB group;Bacteroidetes;Bacteroidia;Bacteroidia Incertae Sedis;Unknown Draconibacteriaceae family 1	Unknown Draconibacteriaceae family 1	4.37236e-05	0	0	0	0	0	0.000145603	0.000160462
family	Main genome;Bacteria;Bacteria (superkingdom);PVC group (Planctobacteria);Planctomycetes;Phycisphaerae;Phycisphaerales;Unknown AKAU3564 sediment group family 4	Unknown AKAU3564 sediment group family 4	4.37236e-05	0	0	0	0	0	0.000145603	0.000160462
family	Main genome;Bacteria;Bacteria (superkingdom);FCB group;Chlorobi;Chlorobia;Chlorobiales;Unknown Chlorobiaceae family 3	Unknown Chlorobiaceae family 3	4.32679e-05	0	0	0	0.000302875	0	0	0
family	Main genome;Bacteria;Bacteria (superkingdom);Proteobacteria (superphylum);Proteobacteria;Deltaproteobacteria;Bdellovibrionales;Unknown Bacteriovoracaceae family 6	Unknown Bacteriovoracaceae family 6	4.16008e-05	0	0	0	0	0	0.000291206	0
family	Main genome;Bacteria;Bacteria (superkingdom);PVC group (Planctobacteria);Chlamydiae;Chlamydiia;Chlamydiales;Unknown Parachlamydiaceae family 4	Unknown Parachlamydiaceae family 4	4.16008e-05	0	0	0	0	0	0.000291206	0
family	Main genome;Bacteria;Bacteria (superkingdom);Proteobacteria (superphylum);Proteobacteria;Gammaproteobacteria;Aeromonadales;Aeromonadaceae	Aeromonadaceae	4.1045e-05	0.000240719	0	0	4.65962e-05	0	0	0
family	Main genome;Bacteria;Bacteria (superkingdom);PVC group (Planctobacteria);Planctomycetes;Planctomycetacia;Planctomycetales;Unknown Planctomycetaceae family 3	Unknown Planctomycetaceae family 3	4.04202e-05	0	0	0	0	0.000122479	0	0.000160462
family	Main genome;Bacteria;Bacteria (superkingdom);Acidobacteria (superphylum);Acidobacteria;Holophagae;Holophagales (Acidobacteria group 8);Holophagaceae	Holophagaceae	4.02171e-05	0	0	0	0	4.08263e-05	0	0.000240693
family	Main genome;Bacteria;Bacteria (superkingdom);Proteobacteria (superphylum);Proteobacteria;Gammaproteobacteria;Oceanospirillales;MBAE14	MBAE14	3.89436e-05	0	0.000118199	0.000154407	0	0	0	0
family	Main genome;Bacteria;Bacteria (superkingdom);PVC group (Planctobacteria);Lentisphaerae;Oligosphaeria;Oligosphaerales;Unknown MVP-94 family 6	Unknown MVP-94 family 6	3.89186e-05	0	0	0	4.65962e-05	0	0.000145603	8.02311e-05
family	Main genome;Bacteria;Bacteria (superkingdom);FCB group;Bacteroidetes;Flavobacteriia;Flavobacteriales;Unknown Cryomorphaceae family 2	Unknown Cryomorphaceae family 2	3.85232e-05	5.34931e-05	0	0.000216169	0	0	0	0
family	Main genome;Bacteria;Bacteria (superkingdom);Proteobacteria (superphylum);Proteobacteria;Deltaproteobacteria;Desulfuromonadales;Desulfuromonadaceae	Desulfuromonadaceae	3.66434e-05	0	7.87991e-05	0.000154407	2.32981e-05	0	0	0
family	Main genome;Bacteria;Bacteria (superkingdom);Proteobacteria (superphylum);Proteobacteria;Deltaproteobacteria;Bdellovibrionales;Unknown Bdellovibrionaceae family 5	Unknown Bdellovibrionaceae family 5	3.65099e-05	0	3.93996e-05	0.000216169	0	0	0	0
family	Main genome;Bacteria;Bacteria (superkingdom);FCB group;Bacteroidetes;Sphingobacteriia;Sphingobacteriales;env.OPS 17	env.OPS 17	3.6196e-05	0.000213972	3.93996e-05	0	0	0	0	0
family	Main genome;Bacteria;Bacteria (superkingdom);Terrabacteria;Actinobacteria;Thermoleophilia;Solirubrobacterales;TM146	TM146	3.47721e-05	5.34931e-05	7.87991e-05	3.08814e-05	0	0	0	8.02311e-05
family	Main genome;Bacteria;Bacteria (superkingdom);Spirochaetes (superphylum);Spirochaetes;Spirochaetia;Spirochaetales;Unknown Spirochaetaceae family 1	Unknown Spirochaetaceae family 1	3.43847e-05	0	0	0	0	0	0	0.000240693
family	Main genome;Bacteria;Bacteria (superkingdom);Fusobacteria (superphylum);Fusobacteria;Fusobacteriia;Fusobacteriales;Unknown Leptotrichiaceae family 1	Unknown Leptotrichiaceae family 1	3.43847e-05	0	0	0	0	0	0	0.000240693
family	Main genome;Bacteria;Bacteria (superkingdom);Spirochaetes (superphylum);Spirochaetes;Spirochaetia;Spirochaetales;Unknown Spirochaetaceae family 7	Unknown Spirochaetaceae family 7	3.2262e-05	0	0	0	0	0	0.000145603	8.02311e-05
family	Main genome;Bacteria;Bacteria (superkingdom);PVC group (Planctobacteria);Chlamydiae;Chlamydiia;Chlamydiales;Unknown Simkaniaceae family 5	Unknown Simkaniaceae family 5	3.2262e-05	0	0	0	0	0	0.000145603	8.02311e-05
family	Main genome;Bacteria;Bacteria (superkingdom);PVC group (Planctobacteria);Planctomycetes;Phycisphaerae;Phycisphaerales;Unknown AKAU3564 sediment group family 2	Unknown AKAU3564 sediment group family 2	3.2262e-05	0	0	0	0	0	0.000145603	8.02311e-05
family	Main genome;Bacteria;Bacteria (superkingdom);Proteobacteria (superphylum);Proteobacteria;Alphaproteobacteria;Rhizobiales;Rhodobiaceae	Rhodobiaceae	3.19635e-05	2.67465e-05	0.000196998	0	0	0	0	0
family	Main genome;Archaea;Archaea (superkingdom);Euryarchaeota (superphylum);Euryarchaeota;Methanomicrobia;Methanosarcinales;Methanosarcinaceae	Methanosarcinaceae	3.14314e-05	0	0	0	0.000139788	0	0	8.02311e-05
family	Main genome;Bacteria;Bacteria (superkingdom);Proteobacteria (superphylum);Proteobacteria;Alphaproteobacteria;Rickettsiales;Unknown SM2D12 family 3	Unknown SM2D12 family 3	3.01204e-05	0	0.000118199	9.26441e-05	0	0	0	0
family	Main genome;Bacteria;Bacteria (superkingdom);Terrabacteria;Firmicutes;Clostridia;Clostridiales;Lachnospiraceae	Lachnospiraceae	3.00736e-05	0.000106986	0	0	2.32981e-05	0	0	8.02311e-05
family	Main genome;Bacteria;Bacteria (superkingdom);Terrabacteria;Firmicutes;Clostridia;Clostridiales;Peptococcaceae	Peptococcaceae	2.87555e-05	0	0	0	0	4.08263e-05	0	0.000160462
family	Main genome;Bacteria;Bacteria (superkingdom);PVC group (Planctobacteria);Planctomycetes;Phycisphaerae;Phycisphaerales;Unknown Phycisphaeraceae family 1	Unknown Phycisphaeraceae family 1	2.87555e-05	0	0	0	0	4.08263e-05	0	0.000160462
family	Main genome;Bacteria;Bacteria (superkingdom);PVC group (Planctobacteria);Planctomycetes;Phycisphaerae;Phycisphaerales;Unknown Phycisphaeraceae family 6	Unknown Phycisphaeraceae family 6	2.77097e-05	0	0	3.08814e-05	0.000163087	0	0	0
family	Main genome;Bacteria;Bacteria (superkingdom);PVC group (Planctobacteria);Chlamydiae;Chlamydiia;Chlamydiales;Unknown Simkaniaceae family 14	Unknown Simkaniaceae family 14	2.62515e-05	0	0	0	2.32981e-05	0	0	0.000160462
family	Main genome;Bacteria;Bacteria (superkingdom);PVC group (Planctobacteria);Lentisphaerae;Oligosphaeria;Oligosphaerales;Unknown Oligosphaeraceae family 1	Unknown Oligosphaeraceae family 1	2.46964e-05	0	0	9.26441e-05	0	0	0	8.02311e-05
family	Main genome;Bacteria;Bacteria (superkingdom);Acidobacteria (superphylum);Acidobacteria;Blastocatellia (Acidobacteria group 4);Blastocatellales;Blastocatellaceae	Blastocatellaceae	2.46213e-05	2.67465e-05	0	0	0	0	0.000145603	0
family	Main genome;Bacteria;Bacteria (superkingdom);Proteobacteria (superphylum);Proteobacteria;Gammaproteobacteria;Chromatiales;Chromatiaceae	Chromatiaceae	2.39012e-05	2.67465e-05	7.87991e-05	6.17627e-05	0	0	0	0
family	Main genome;Bacteria;Bacteria (superkingdom);Proteobacteria (superphylum);Proteobacteria;Betaproteobacteria;Nitrosomonadales;Gallionellaceae	Gallionellaceae	2.3275e-05	0	3.93996e-05	0.000123525	0	0	0	0
family	Main genome;Bacteria;Bacteria (superkingdom);Terrabacteria;Firmicutes;Negativicutes;Selenomonadales;Acidaminococcaceae	Acidaminococcaceae	2.29256e-05	0.000160479	0	0	0	0	0	0
family	Main genome;Bacteria;Bacteria (superkingdom);Proteobacteria (superphylum);Proteobacteria;Deltaproteobacteria;Bdellovibrionales;Unknown Bacteriovoracaceae family 1	Unknown Bacteriovoracaceae family 1	2.29232e-05	0	0	0	0	0	0	0.000160462
family	Main genome;Bacteria;Bacteria (superkingdom);Proteobacteria (superphylum);Proteobacteria;Deltaproteobacteria;Desulfobacterales;Unknown Desulfobacteraceae family 3	Unknown Desulfobacteraceae family 3	2.29232e-05	0	0	0	0	0	0	0.000160462
family	Main genome;Bacteria;Bacteria (superkingdom);PVC group (Planctobacteria);Chlamydiae;Chlamydiia;Chlamydiales;Unknown Simkaniaceae family 6	Unknown Simkaniaceae family 6	2.29232e-05	0	0	0	0	0	0	0.000160462
family	Main genome;Bacteria;Bacteria (superkingdom);PVC group (Planctobacteria);Chlamydiae;Chlamydiia;Chlamydiales;Unknown Simkaniaceae family 7	Unknown Simkaniaceae family 7	2.29232e-05	0	0	0	0	0	0	0.000160462
family	Main genome;Bacteria;Bacteria (superkingdom);Fusobacteria (superphylum);Fusobacteria;Fusobacteriia;Fusobacteriales;Unknown Leptotrichiaceae family 3	Unknown Leptotrichiaceae family 3	2.29232e-05	0	0	0	0	0	0	0.000160462
family	Main genome;Bacteria;Bacteria (superkingdom);Proteobacteria (superphylum);Proteobacteria;Deltaproteobacteria;Oligoflexales;Unknown 053A03-B-DI-P58 family 1	Unknown 053A03-B-DI-P58 family 1	2.16496e-05	0	0	0	6.98942e-05	8.16526e-05	0	0
family	Main genome;Bacteria;Bacteria (superkingdom);FCB group;Chlorobi;Chlorobia;Chlorobiales;Unknown OPB56 family 2	Unknown OPB56 family 2	2.08004e-05	0	0	0	0	0	0.000145603	0
family	Main genome;Bacteria;Bacteria (superkingdom);Proteobacteria (superphylum);Proteobacteria;Gammaproteobacteria;Legionellales;Unknown Legionellaceae family 3	Unknown Legionellaceae family 3	2.08004e-05	0	0	0	0	0	0.000145603	0
family	Main genome;Bacteria;Bacteria (superkingdom);Proteobacteria (superphylum);Proteobacteria;Gammaproteobacteria;Legionellales;Unknown Legionellaceae family 4	Unknown Legionellaceae family 4	2.08004e-05	0	0	0	0	0	0.000145603	0
family	Main genome;Bacteria;Bacteria (superkingdom);Proteobacteria (superphylum);Proteobacteria;Deltaproteobacteria;Bdellovibrionales;Unknown Bacteriovoracaceae family 7	Unknown Bacteriovoracaceae family 7	2.08004e-05	0	0	0	0	0	0.000145603	0
family	Main genome;Bacteria;Bacteria (superkingdom);Proteobacteria (superphylum);Proteobacteria;Deltaproteobacteria;Oligoflexales;Unknown 0319-6G20 family 5	Unknown 0319-6G20 family 5	2.08004e-05	0	0	0	0	0	0.000145603	0
family	Main genome;Bacteria;Bacteria (superkingdom);Proteobacteria (superphylum);Proteobacteria;Deltaproteobacteria;Oligoflexales;Unknown 0319-6G20 family 6	Unknown 0319-6G20 family 6	2.08004e-05	0	0	0	0	0	0.000145603	0
family	Main genome;Bacteria;Bacteria (superkingdom);Spirochaetes (superphylum);Spirochaetes;Spirochaetia;Leptospiriales;Unknown Leptospiraceae family 2	Unknown Leptospiraceae family 2	2.08004e-05	0	0	0	0	0	0.000145603	0
family	Main genome;Bacteria;Bacteria (superkingdom);PVC group (Planctobacteria);Planctomycetes;Planctomycetacia;Planctomycetales;Unknown Planctomycetaceae family 4	Unknown Planctomycetaceae family 4	2.08004e-05	0	0	0	0	0	0.000145603	0
family	Main genome;Bacteria;Bacteria (superkingdom);PVC group (Planctobacteria);Planctomycetes;Phycisphaerae;Phycisphaerales;Unknown ODP1230B30.02 sediment group family 2	Unknown ODP1230B30.02 sediment group family 2	2.08004e-05	0	0	0	0	0	0.000145603	0
family	Main genome;Bacteria;Bacteria (superkingdom);PVC group (Planctobacteria);Planctomycetes;Phycisphaerae;Phycisphaerales;Unknown AKAU3564 sediment group family 3	Unknown AKAU3564 sediment group family 3	2.08004e-05	0	0	0	0	0	0.000145603	0
family	Main genome;Bacteria;Bacteria (superkingdom);PVC group (Planctobacteria);Planctomycetes;Phycisphaerae;Phycisphaerales;Unknown ODP1230B30.02 sediment group family 3	Unknown ODP1230B30.02 sediment group family 3	2.08004e-05	0	0	0	0	0	0.000145603	0
family	Main genome;Bacteria;Bacteria (superkingdom);Acidobacteria (superphylum);Acidobacteria;Holophagae;Acanthopleuribacterales (Acidobacteria group 8);Acanthopleuribacteraceae	Acanthopleuribacteraceae	2.08004e-05	0	0	0	0	0	0.000145603	0
family	Main genome;Bacteria;Bacteria (superkingdom);Acidobacteria (superphylum);Acidobacteria;Holophagae;Acanthopleuribacterales (Acidobacteria group 8);Unknown Acanthopleuribacteraceae family 2	Unknown Acanthopleuribacteraceae family 2	2.08004e-05	0	0	0	0	0	0.000145603	0
family	Main genome;Bacteria;Bacteria (superkingdom);Fusobacteria (superphylum);Fusobacteria;Fusobacteriia;Fusobacteriales;Fusobacteriaceae	Fusobacteriaceae	2.08004e-05	0	0	0	0	0	0.000145603	0
family	Main genome;Bacteria;Bacteria (superkingdom);Thermotogae (superphylum);Thermotogae;Thermotogae (class);Petrotogales;Unknown Petrotogaceae family 3	Unknown Petrotogaceae family 3	2.08004e-05	0	0	0	0	0	0.000145603	0
family	Main genome;Bacteria;Bacteria (superkingdom);PVC group (Planctobacteria);Chlamydiae;Chlamydiia;Chlamydiales;Unknown cvE6 family 1	Unknown cvE6 family 1	1.91035e-05	5.34931e-05	0	0	0	0	0	8.02311e-05
family	Main genome;Bacteria;Bacteria (superkingdom);PVC group (Planctobacteria);Lentisphaerae;Lentisphaeria;Victivallales;BD2-3	BD2-3	1.81182e-05	0	0	0	4.65962e-05	0	0	8.02311e-05
family	Main genome;Bacteria;Bacteria (superkingdom);Terrabacteria;Firmicutes;Clostridia;Clostridiales;P. palm C-A 51	P. palm C-A 51	1.72939e-05	0	0	0	0	4.08263e-05	0	8.02311e-05
family	Main genome;Bacteria;Bacteria (superkingdom);Proteobacteria (superphylum);Proteobacteria;Gammaproteobacteria;Oceanospirillales;Oleiphilaceae	Oleiphilaceae	1.71894e-05	2.67465e-05	3.93996e-05	3.08814e-05	2.32981e-05	0	0	0
family	Main genome;Bacteria;Bacteria (superkingdom);Proteobacteria (superphylum);Proteobacteria;Betaproteobacteria;Nitrosomonadales;Unknown Nitrosomonadaceae family 1	Unknown Nitrosomonadaceae family 1	1.70913e-05	8.02396e-05	3.93996e-05	0	0	0	0	0
family	Main genome;Bacteria;Bacteria (superkingdom);Proteobacteria (superphylum);Proteobacteria;Alphaproteobacteria;SAR11 clade;Surface 4	Surface 4	1.68855e-05	0	0.000118199	0	0	0	0	0
family	Main genome;Bacteria;Bacteria (superkingdom);Proteobacteria (superphylum);Proteobacteria;Gammaproteobacteria;Oceanospirillales;Litoricolaceae	Litoricolaceae	1.58744e-05	8.02396e-05	0	3.08814e-05	0	0	0	0
family	Main genome;Bacteria;Bacteria (superkingdom);Fusobacteria (superphylum);Fusobacteria;Fusobacteriia;Fusobacteriales;Unknown Leptotrichiaceae family 5	Unknown Leptotrichiaceae family 5	1.58732e-05	0	0	3.08814e-05	0	0	0	8.02311e-05
family	Main genome;Bacteria;Bacteria (superkingdom);Spirochaetes (superphylum);Spirochaetes;Spirochaetia;Leptospiriales;Unknown Leptospiraceae family 1	Unknown Leptospiraceae family 1	1.56686e-05	0	7.87991e-05	3.08814e-05	0	0	0	0
family	Main genome;Bacteria;Bacteria (superkingdom);Terrabacteria;Chloroflexi;Anaerolineae;Anaerolineales;Anaerolineaceae	Anaerolineaceae	1.54798e-05	0	0	6.17627e-05	4.65962e-05	0	0	0
family	Main genome;Bacteria;Bacteria (superkingdom);Terrabacteria;Firmicutes;Clostridia;Clostridiales;Peptostreptococcaceae	Peptostreptococcaceae	1.52837e-05	0.000106986	0	0	0	0	0	0
family	Main genome;Bacteria;Bacteria (superkingdom);Proteobacteria (superphylum);Proteobacteria;Alphaproteobacteria;Rhodospirillales;Rhodospirillales Incertae Sedis	Rhodospirillales Incertae Sedis	1.52825e-05	2.67465e-05	0	0	0	0	0	8.02311e-05
family	Main genome;Bacteria;Bacteria (superkingdom);Proteobacteria (superphylum);Proteobacteria;Betaproteobacteria;Neisseriales;Neisseriaceae	Neisseriaceae	1.5078e-05	2.67465e-05	7.87991e-05	0	0	0	0	0
family	Main genome;Bacteria;Bacteria (superkingdom);PVC group (Planctobacteria);Verrucomicrobia;Spartobacteria;Chthoniobacterales;Chthoniobacteraceae	Chthoniobacteraceae	1.5078e-05	2.67465e-05	7.87991e-05	0	0	0	0	0
family	Main genome;Bacteria;Bacteria (superkingdom);Terrabacteria;Firmicutes;Clostridia;Clostridiales;Unknown Clostridiales vadinBB60 group family 1	Unknown Clostridiales vadinBB60 group family 1	1.35723e-05	0	0	3.08814e-05	2.32981e-05	4.08263e-05	0	0
family	Main genome;Bacteria;Bacteria (superkingdom);FCB group;Bacteroidetes;Flavobacteriia;Flavobacteriales;Unknown Cryomorphaceae family 6	Unknown Cryomorphaceae family 6	1.32349e-05	0	0	9.26441e-05	0	0	0	0
family	Main genome;Bacteria;Bacteria (superkingdom);FCB group;Bacteroidetes;Flavobacteriia;Flavobacteriales;Unknown Crocinitomicaceae family 2	Unknown Crocinitomicaceae family 2	1.32349e-05	0	0	9.26441e-05	0	0	0	0
family	Main genome;Bacteria;Bacteria (superkingdom);Proteobacteria (superphylum);Proteobacteria;Alphaproteobacteria;Magnetococcales;Unknown Magnetococcaceae family 2	Unknown Magnetococcaceae family 2	1.24889e-05	0	0	0	4.65962e-05	4.08263e-05	0	0
family	Main genome;Bacteria;Bacteria (superkingdom);FCB group;Bacteroidetes;Cytophagia;Cytophagales;Catalimonadaceae	Catalimonadaceae	1.14616e-05	0	0	0	0	0	0	8.02311e-05
family	Main genome;Bacteria;Bacteria (superkingdom);FCB group;Bacteroidetes;Bacteroidia;Bacteroidales;Unknown Prevotellaceae family 1	Unknown Prevotellaceae family 1	1.14616e-05	0	0	0	0	0	0	8.02311e-05
family	Main genome;Bacteria;Bacteria (superkingdom);FCB group;Chlorobi;Chlorobia;Chlorobiales;Unknown OPB56 family 1	Unknown OPB56 family 1	1.14616e-05	0	0	0	0	0	0	8.02311e-05
family	Main genome;Bacteria;Bacteria (superkingdom);FCB group;Fibrobacteres;Fibrobacteria;Fibrobacterales;Unknown FD035 family 1	Unknown FD035 family 1	1.14616e-05	0	0	0	0	0	0	8.02311e-05
family	Main genome;Bacteria;Bacteria (superkingdom);FCB group;Fibrobacteres;Fibrobacteria;Fibrobacterales;Unknown 09D2Z46 family 1	Unknown 09D2Z46 family 1	1.14616e-05	0	0	0	0	0	0	8.02311e-05
family	Main genome;Bacteria;Bacteria (superkingdom);Proteobacteria (superphylum);Proteobacteria;Alphaproteobacteria;Rhizobiales;Bradyrhizobiaceae	Bradyrhizobiaceae	1.14616e-05	0	0	0	0	0	0	8.02311e-05
family	Main genome;Bacteria;Bacteria (superkingdom);Proteobacteria (superphylum);Proteobacteria;Gammaproteobacteria;Vibrionales;Vibrionaceae	Vibrionaceae	1.14616e-05	0	0	0	0	0	0	8.02311e-05
family	Main genome;Bacteria;Bacteria (superkingdom);Proteobacteria (superphylum);Proteobacteria;Gammaproteobacteria;Legionellales;Unknown Coxiellaceae family 1	Unknown Coxiellaceae family 1	1.14616e-05	0	0	0	0	0	0	8.02311e-05
family	Main genome;Bacteria;Bacteria (superkingdom);Proteobacteria (superphylum);Proteobacteria;Deltaproteobacteria;Desulfovibrionales;Unknown Desulfohalobiaceae family 1	Unknown Desulfohalobiaceae family 1	1.14616e-05	0	0	0	0	0	0	8.02311e-05
family	Main genome;Bacteria;Bacteria (superkingdom);Proteobacteria (superphylum);Proteobacteria;Deltaproteobacteria;Bdellovibrionales;Unknown Bacteriovoracaceae family 2	Unknown Bacteriovoracaceae family 2	1.14616e-05	0	0	0	0	0	0	8.02311e-05
family	Main genome;Bacteria;Bacteria (superkingdom);Proteobacteria (superphylum);Proteobacteria;Deltaproteobacteria;Bdellovibrionales;Unknown Bacteriovoracaceae family 3	Unknown Bacteriovoracaceae family 3	1.14616e-05	0	0	0	0	0	0	8.02311e-05
family	Main genome;Bacteria;Bacteria (superkingdom);Proteobacteria (superphylum);Proteobacteria;Deltaproteobacteria;Bdellovibrionales;Unknown Bdellovibrionaceae family 2	Unknown Bdellovibrionaceae family 2	1.14616e-05	0	0	0	0	0	0	8.02311e-05
family	Main genome;Bacteria;Bacteria (superkingdom);Proteobacteria (superphylum);Proteobacteria;Deltaproteobacteria;Myxococcales;Unknown P3OB-42 family 1	Unknown P3OB-42 family 1	1.14616e-05	0	0	0	0	0	0	8.02311e-05
family	Main genome;Bacteria;Bacteria (superkingdom);Proteobacteria (superphylum);Proteobacteria;Deltaproteobacteria;Desulfobacterales;Unknown Desulfobacteraceae family 1	Unknown Desulfobacteraceae family 1	1.14616e-05	0	0	0	0	0	0	8.02311e-05
family	Main genome;Bacteria;Bacteria (superkingdom);Proteobacteria (superphylum);Proteobacteria;Deltaproteobacteria;Desulfobacterales;Unknown Desulfobacteraceae family 2	Unknown Desulfobacteraceae family 2	1.14616e-05	0	0	0	0	0	0	8.02311e-05
family	Main genome;Bacteria;Bacteria (superkingdom);Proteobacteria (superphylum);Proteobacteria;Deltaproteobacteria;Desulfobacterales;Unknown Desulfobacteraceae family 4	Unknown Desulfobacteraceae family 4	1.14616e-05	0	0	0	0	0	0	8.02311e-05
family	Main genome;Bacteria;Bacteria (superkingdom);Proteobacteria (superphylum);Proteobacteria;Deltaproteobacteria;Oligoflexales;Unknown 0319-6G20 family 1	Unknown 0319-6G20 family 1	1.14616e-05	0	0	0	0	0	0	8.02311e-05
family	Main genome;Bacteria;Bacteria (superkingdom);Terrabacteria;Firmicutes;Clostridia;Clostridiales;Clostridiales vadinBB60 group	Clostridiales vadinBB60 group	1.14616e-05	0	0	0	0	0	0	8.02311e-05
family	Main genome;Bacteria;Bacteria (superkingdom);Terrabacteria;Firmicutes;Clostridia;Clostridiales;Unknown Christensenellaceae family 1	Unknown Christensenellaceae family 1	1.14616e-05	0	0	0	0	0	0	8.02311e-05
family	Main genome;Bacteria;Bacteria (superkingdom);Terrabacteria;Firmicutes;Clostridia;Clostridiales;Unknown Christensenellaceae family 2	Unknown Christensenellaceae family 2	1.14616e-05	0	0	0	0	0	0	8.02311e-05
family	Main genome;Bacteria;Bacteria (superkingdom);Terrabacteria;Firmicutes;Erysipelotrichia;Erysipelotrichales;Unknown Erysipelotrichaceae family 1	Unknown Erysipelotrichaceae family 1	1.14616e-05	0	0	0	0	0	0	8.02311e-05
family	Main genome;Bacteria;Bacteria (superkingdom);Spirochaetes (superphylum);Spirochaetes;Spirochaetia;Spirochaetales;Unknown Spirochaetaceae family 2	Unknown Spirochaetaceae family 2	1.14616e-05	0	0	0	0	0	0	8.02311e-05
family	Main genome;Bacteria;Bacteria (superkingdom);Spirochaetes (superphylum);Spirochaetes;Spirochaetia;Spirochaetales;Unknown Spirochaetaceae family 4	Unknown Spirochaetaceae family 4	1.14616e-05	0	0	0	0	0	0	8.02311e-05
family	Main genome;Bacteria;Bacteria (superkingdom);Spirochaetes (superphylum);Spirochaetes;Spirochaetia;Brevinematales;Unknown Brevinemataceae family 1	Unknown Brevinemataceae family 1	1.14616e-05	0	0	0	0	0	0	8.02311e-05
family	Main genome;Bacteria;Bacteria (superkingdom);PVC group (Planctobacteria);Chlamydiae;Chlamydiia;Chlamydiales;Unknown Parachlamydiaceae family 1	Unknown Parachlamydiaceae family 1	1.14616e-05	0	0	0	0	0	0	8.02311e-05
family	Main genome;Bacteria;Bacteria (superkingdom);PVC group (Planctobacteria);Chlamydiae;Chlamydiia;Chlamydiales;Unknown Simkaniaceae family 4	Unknown Simkaniaceae family 4	1.14616e-05	0	0	0	0	0	0	8.02311e-05
family	Main genome;Bacteria;Bacteria (superkingdom);PVC group (Planctobacteria);Chlamydiae;Chlamydiia;Chlamydiales;Unknown Parachlamydiaceae family 2	Unknown Parachlamydiaceae family 2	1.14616e-05	0	0	0	0	0	0	8.02311e-05
family	Main genome;Bacteria;Bacteria (superkingdom);PVC group (Planctobacteria);Chlamydiae;Chlamydiia;Chlamydiales;Unknown Simkaniaceae family 10	Unknown Simkaniaceae family 10	1.14616e-05	0	0	0	0	0	0	8.02311e-05
family	Main genome;Bacteria;Bacteria (superkingdom);PVC group (Planctobacteria);Chlamydiae;Chlamydiia;Chlamydiales;Unknown Simkaniaceae family 11	Unknown Simkaniaceae family 11	1.14616e-05	0	0	0	0	0	0	8.02311e-05
family	Main genome;Bacteria;Bacteria (superkingdom);PVC group (Planctobacteria);Chlamydiae;Chlamydiia;Chlamydiales;Unknown Simkaniaceae family 12	Unknown Simkaniaceae family 12	1.14616e-05	0	0	0	0	0	0	8.02311e-05
family	Main genome;Bacteria;Bacteria (superkingdom);PVC group (Planctobacteria);Chlamydiae;Chlamydiia;Chlamydiales;Unknown Simkaniaceae family 13	Unknown Simkaniaceae family 13	1.14616e-05	0	0	0	0	0	0	8.02311e-05
family	Main genome;Bacteria;Bacteria (superkingdom);PVC group (Planctobacteria);Planctomycetes;Planctomycetacia;Planctomycetales;Unknown Planctomycetaceae family 1	Unknown Planctomycetaceae family 1	1.14616e-05	0	0	0	0	0	0	8.02311e-05
family	Main genome;Bacteria;Bacteria (superkingdom);PVC group (Planctobacteria);Planctomycetes;Planctomycetacia;Planctomycetales;Unknown Planctomycetaceae family 2	Unknown Planctomycetaceae family 2	1.14616e-05	0	0	0	0	0	0	8.02311e-05
family	Main genome;Bacteria;Bacteria (superkingdom);PVC group (Planctobacteria);Planctomycetes;Phycisphaerae;Phycisphaerales;Unknown Phycisphaeraceae family 3	Unknown Phycisphaeraceae family 3	1.14616e-05	0	0	0	0	0	0	8.02311e-05
family	Main genome;Bacteria;Bacteria (superkingdom);PVC group (Planctobacteria);Lentisphaerae;Oligosphaeria;Oligosphaerales;Unknown MVP-94 family 5	Unknown MVP-94 family 5	1.14616e-05	0	0	0	0	0	0	8.02311e-05
family	Main genome;Bacteria;Bacteria (superkingdom);PVC group (Planctobacteria);Lentisphaerae;Lentisphaeria;Victivallales;pLW-89	pLW-89	1.14616e-05	0	0	0	0	0	0	8.02311e-05
family	Main genome;Bacteria;Bacteria (superkingdom);Acidobacteria (superphylum);Acidobacteria;Solibacteres (Acidobacteria group 3);Solibacterales;Bryobacteraceae	Bryobacteraceae	1.14616e-05	0	0	0	0	0	0	8.02311e-05
family	Main genome;Bacteria;Bacteria (superkingdom);Acidobacteria (superphylum);Acidobacteria;Solibacteres (Acidobacteria group 3);Solibacterales;Solibacteraceae	Solibacteraceae	1.14616e-05	0	0	0	0	0	0	8.02311e-05
family	Main genome;Bacteria;Bacteria (superkingdom);Halanaerobiales superphylum inceratae sedis;Halanaerobiales phylum incertae sedis;Halanaerobiales class incertae sedis;Halanaerobiales;ODP1230B8.23	ODP1230B8.23	1.14616e-05	0	0	0	0	0	0	8.02311e-05
family	Main genome;Bacteria;Bacteria (superkingdom);Terrabacteria;Actinobacteria;Actinobacteria (class);Micrococcales;Cellulomonadaceae	Cellulomonadaceae	1.14608e-05	0	3.93996e-05	0	0	4.08263e-05	0	0
family	Main genome;Bacteria;Bacteria (superkingdom);Proteobacteria (superphylum);Proteobacteria;Gammaproteobacteria;Thiotrichales;Thiotrichaceae	Thiotrichaceae	1.1257e-05	0	7.87991e-05	0	0	0	0	0
family	Main genome;Bacteria;Bacteria (superkingdom);Proteobacteria (superphylum);Proteobacteria;Gammaproteobacteria;Thiotrichales;CHAB-XI-27	CHAB-XI-27	1.1257e-05	0	7.87991e-05	0	0	0	0	0
family	Main genome;Bacteria;Bacteria (superkingdom);Proteobacteria (superphylum);Proteobacteria;Gammaproteobacteria;Sedimenticola order incertae sedis;Sedimenticola family incertae sedis	Sedimenticola family incertae sedis	1.1257e-05	0	7.87991e-05	0	0	0	0	0
family	Main genome;Bacteria;Bacteria (superkingdom);PVC group (Planctobacteria);Planctomycetes;Phycisphaerae;Phycisphaerales;Unknown Phycisphaeraceae family 5	Unknown Phycisphaeraceae family 5	1.1257e-05	0	7.87991e-05	0	0	0	0	0
family	Main genome;Bacteria;Bacteria (superkingdom);Proteobacteria (superphylum);Proteobacteria;Alphaproteobacteria;Rhodospirillales;AT-s3-44	AT-s3-44	1.00401e-05	0	3.93996e-05	3.08814e-05	0	0	0	0
family	Main genome;Bacteria;Bacteria (superkingdom);Terrabacteria;Actinobacteria;Acidimicrobiia;Acidimicrobiales;Acidimicrobiales Incertae Sedis	Acidimicrobiales Incertae Sedis	1.00401e-05	0	3.93996e-05	3.08814e-05	0	0	0	0
family	Main genome;Bacteria;Bacteria (superkingdom);FCB group;Fibrobacteres;Fibrobacteria;Fibrobacterales;Unknown Fibrobacteraceae family 1	Unknown Fibrobacteraceae family 1	9.98489e-06	0	0	0	6.98942e-05	0	0	0
family	Main genome;Archaea;Archaea (superkingdom);Euryarchaeota (superphylum);Euryarchaeota;Methanomicrobia;Methanomicrobiales;Methanoregulaceae	Methanoregulaceae	9.98489e-06	0	0	0	6.98942e-05	0	0	0
family	Main genome;Bacteria;Bacteria (superkingdom);Terrabacteria;Firmicutes;Clostridia;Clostridiales;Clostridiaceae 1	Clostridiaceae 1	9.44944e-06	2.67465e-05	3.93996e-05	0	0	0	0	0
family	Main genome;Bacteria;Bacteria (superkingdom);Proteobacteria (superphylum);Proteobacteria;Deltaproteobacteria;Oligoflexales;Unknown 053A03-B-DI-P58 family 2	Unknown 053A03-B-DI-P58 family 2	9.16063e-06	0	0	0	2.32981e-05	4.08263e-05	0	0
family	Main genome;Bacteria;Bacteria (superkingdom);Proteobacteria (superphylum);Proteobacteria;Deltaproteobacteria;Bdellovibrionales;Unknown Bdellovibrionaceae family 6	Unknown Bdellovibrionaceae family 6	8.82324e-06	0	0	6.17627e-05	0	0	0	0
family	Main genome;Bacteria;Bacteria (superkingdom);Proteobacteria (superphylum);Proteobacteria;Gammaproteobacteria;Cellvibrionales;Spongiibacteraceae	Spongiibacteraceae	8.23256e-06	2.67465e-05	0	3.08814e-05	0	0	0	0
family	Main genome;Bacteria;Bacteria (superkingdom);FCB group;Bacteroidetes;Flavobacteriia;Flavobacteriales;Unknown Cryomorphaceae family 1	Unknown Cryomorphaceae family 1	7.64187e-06	5.34931e-05	0	0	0	0	0	0
family	Main genome;Bacteria;Bacteria (superkingdom);FCB group;Ignavibacteriae;Ignavibacteria;Ignavibacteriales;BSV26	BSV26	7.64187e-06	5.34931e-05	0	0	0	0	0	0
family	Main genome;Bacteria;Bacteria (superkingdom);Proteobacteria (superphylum);Proteobacteria;Alphaproteobacteria;Rickettsiales;Unknown SM2D12 family 1	Unknown SM2D12 family 1	7.64187e-06	5.34931e-05	0	0	0	0	0	0
family	Main genome;Bacteria;Bacteria (superkingdom);Proteobacteria (superphylum);Proteobacteria;Alphaproteobacteria;Sphingomonadales;SWB04	SWB04	7.64187e-06	5.34931e-05	0	0	0	0	0	0
family	Main genome;Bacteria;Bacteria (superkingdom);PVC group (Planctobacteria);Planctomycetes;Phycisphaerae;Phycisphaerales;Unknown ODP1230B30.02 sediment group family 1	Unknown ODP1230B30.02 sediment group family 1	7.64187e-06	5.34931e-05	0	0	0	0	0	0
family	Main genome;Bacteria;Bacteria (superkingdom);PVC group (Planctobacteria);Planctomycetes;Phycisphaerae;Phycisphaerales;Unknown Phycisphaeraceae family 4	Unknown Phycisphaeraceae family 4	7.64187e-06	5.34931e-05	0	0	0	0	0	0
family	Main genome;Bacteria;Bacteria (superkingdom);Fusobacteria (superphylum);Fusobacteria;Fusobacteriia;Fusobacteriales;Hados.Sed.Eubac.3	Hados.Sed.Eubac.3	7.64187e-06	5.34931e-05	0	0	0	0	0	0
family	Main genome;Bacteria;Bacteria (superkingdom);Nitrospirae (superphylum);Nitrospirae;Nitrospira;Nitrospirales;Nitrospiraceae	Nitrospiraceae	7.64187e-06	5.34931e-05	0	0	0	0	0	0
family	Main genome;Archaea;Archaea (superkingdom);Euryarchaeota (superphylum);Euryarchaeota;Thermoplasmata;Methanomassiliicoccales;Ca. Methanoplasmaceae (GIT clade)	Ca. Methanoplasmaceae (GIT clade)	7.64187e-06	5.34931e-05	0	0	0	0	0	0
family	Main genome;Bacteria;Bacteria (superkingdom);PVC group (Planctobacteria);Planctomycetes;Phycisphaerae;Phycisphaerales;AKAU3564 sediment group	AKAU3564 sediment group	7.14923e-06	2.67465e-05	0	0	2.32981e-05	0	0	0
family	Main genome;Bacteria;Bacteria (superkingdom);FCB group;Chlorobi;Chlorobia;Chlorobiales;Unknown Chlorobiaceae family 5	Unknown Chlorobiaceae family 5	6.65659e-06	0	0	0	4.65962e-05	0	0	0
family	Main genome;Bacteria;Bacteria (superkingdom);Proteobacteria (superphylum);Proteobacteria;Alphaproteobacteria;Rhodospirillales;Unknown Rhodospirillaceae family 2	Unknown Rhodospirillaceae family 2	6.65659e-06	0	0	0	4.65962e-05	0	0	0
family	Main genome;Bacteria;Bacteria (superkingdom);Proteobacteria (superphylum);Proteobacteria;Alphaproteobacteria;Sneathiellales;Sneathiellaceae	Sneathiellaceae	5.83233e-06	0	0	0	0	4.08263e-05	0	0
family	Main genome;Bacteria;Bacteria (superkingdom);PVC group (Planctobacteria);Chlamydiae;Chlamydiia;Chlamydiales;Unknown Simkaniaceae family 22	Unknown Simkaniaceae family 22	5.83233e-06	0	0	0	0	4.08263e-05	0	0
family	Main genome;Bacteria;Bacteria (superkingdom);FCB group;Bacteroidetes;Flavobacteriia;Flavobacteriales;Unknown Crocinitomicaceae family 1	Unknown Crocinitomicaceae family 1	5.62851e-06	0	3.93996e-05	0	0	0	0	0
family	Main genome;Bacteria;Bacteria (superkingdom);FCB group;Bacteroidetes;Flavobacteriia;Flavobacteriales;Unknown Cryomorphaceae family 5	Unknown Cryomorphaceae family 5	5.62851e-06	0	3.93996e-05	0	0	0	0	0
family	Main genome;Bacteria;Bacteria (superkingdom);FCB group;Fibrobacteres;Fibrobacteria;Fibrobacterales;Fibrobacteraceae	Fibrobacteraceae	5.62851e-06	0	3.93996e-05	0	0	0	0	0
family	Main genome;Bacteria;Bacteria (superkingdom);Proteobacteria (superphylum);Proteobacteria;Alphaproteobacteria;Rhizobiales;Rhizobiales Incertae Sedis	Rhizobiales Incertae Sedis	5.62851e-06	0	3.93996e-05	0	0	0	0	0
family	Main genome;Bacteria;Bacteria (superkingdom);Proteobacteria (superphylum);Proteobacteria;Alphaproteobacteria;Rhizobiales;KF-JG30-B3	KF-JG30-B3	5.62851e-06	0	3.93996e-05	0	0	0	0	0
family	Main genome;Bacteria;Bacteria (superkingdom);Proteobacteria (superphylum);Proteobacteria;Alphaproteobacteria;Rhizobiales;Unknown Rhodobiaceae family 1	Unknown Rhodobiaceae family 1	5.62851e-06	0	3.93996e-05	0	0	0	0	0
family	Main genome;Bacteria;Bacteria (superkingdom);Proteobacteria (superphylum);Proteobacteria;Alphaproteobacteria;Rickettsiales;Unknown Rickettsiaceae family 2	Unknown Rickettsiaceae family 2	5.62851e-06	0	3.93996e-05	0	0	0	0	0
family	Main genome;Bacteria;Bacteria (superkingdom);Proteobacteria (superphylum);Proteobacteria;Alphaproteobacteria;Rickettsiales;Unknown Rickettsiales Incertae Sedis family 1	Unknown Rickettsiales Incertae Sedis family 1	5.62851e-06	0	3.93996e-05	0	0	0	0	0
family	Main genome;Bacteria;Bacteria (superkingdom);Proteobacteria (superphylum);Proteobacteria;Deltaproteobacteria;Myxococcales;Sandaracinaceae	Sandaracinaceae	5.62851e-06	0	3.93996e-05	0	0	0	0	0
family	Main genome;Bacteria;Bacteria (superkingdom);Proteobacteria (superphylum);Proteobacteria;Deltaproteobacteria;Oligoflexales;Oligoflexaceae	Oligoflexaceae	5.62851e-06	0	3.93996e-05	0	0	0	0	0
family	Main genome;Bacteria;Bacteria (superkingdom);Proteobacteria (superphylum);Proteobacteria;Deltaproteobacteria;Oligoflexales;Unknown 0319-6G20 family 4	Unknown 0319-6G20 family 4	5.62851e-06	0	3.93996e-05	0	0	0	0	0
family	Main genome;Bacteria;Bacteria (superkingdom);Terrabacteria;Firmicutes;Clostridia;Clostridiales;Unknown Defluviitaleaceae family 1	Unknown Defluviitaleaceae family 1	5.62851e-06	0	3.93996e-05	0	0	0	0	0
family	Main genome;Bacteria;Bacteria (superkingdom);Terrabacteria;Firmicutes;Bacilli;Lactobacillales;Aerococcaceae	Aerococcaceae	5.62851e-06	0	3.93996e-05	0	0	0	0	0
family	Main genome;Bacteria;Bacteria (superkingdom);PVC group (Planctobacteria);Chlamydiae;Chlamydiia;Chlamydiales;Unknown cvE6 family 2	Unknown cvE6 family 2	5.62851e-06	0	3.93996e-05	0	0	0	0	0
family	Main genome;Bacteria;Bacteria (superkingdom);PVC group (Planctobacteria);Chlamydiae;Chlamydiia;Chlamydiales;Unknown Parachlamydiaceae family 3	Unknown Parachlamydiaceae family 3	5.62851e-06	0	3.93996e-05	0	0	0	0	0
family	Main genome;Bacteria;Bacteria (superkingdom);PVC group (Planctobacteria);Chlamydiae;Chlamydiia;Chlamydiales;Unknown Simkaniaceae family 15	Unknown Simkaniaceae family 15	5.62851e-06	0	3.93996e-05	0	0	0	0	0
family	Main genome;Bacteria;Bacteria (superkingdom);PVC group (Planctobacteria);Chlamydiae;Chlamydiia;Chlamydiales;Unknown Simkaniaceae family 16	Unknown Simkaniaceae family 16	5.62851e-06	0	3.93996e-05	0	0	0	0	0
family	Main genome;Bacteria;Bacteria (superkingdom);Nitrospinae Tectomicrobia group;Nitrospinae;Nitrospinia;Nitrospinales;Unknown Nitrospinaceae family 1	Unknown Nitrospinaceae family 1	5.62851e-06	0	3.93996e-05	0	0	0	0	0
family	Main genome;Bacteria;Bacteria (superkingdom);FCB group;Bacteroidetes;Saprospiria;Saprospirales;Saprospiraceae	Saprospiraceae	4.41162e-06	0	0	3.08814e-05	0	0	0	0
family	Main genome;Bacteria;Bacteria (superkingdom);Proteobacteria (superphylum);Proteobacteria;Alphaproteobacteria;Rhizobiales;Beijerinckiaceae	Beijerinckiaceae	4.41162e-06	0	0	3.08814e-05	0	0	0	0
family	Main genome;Bacteria;Bacteria (superkingdom);Proteobacteria (superphylum);Proteobacteria;Gammaproteobacteria;Alteromonadales;Unknown Colwelliaceae family 1	Unknown Colwelliaceae family 1	4.41162e-06	0	0	3.08814e-05	0	0	0	0
family	Main genome;Bacteria;Bacteria (superkingdom);Proteobacteria (superphylum);Proteobacteria;Gammaproteobacteria;Pasteurellales;Pasteurellaceae	Pasteurellaceae	4.41162e-06	0	0	3.08814e-05	0	0	0	0
family	Main genome;Bacteria;Bacteria (superkingdom);Terrabacteria;Firmicutes;Clostridia;Clostridiales;Unknown Family XII (Clostridiales) family 2	Unknown Family XII (Clostridiales) family 2	4.41162e-06	0	0	3.08814e-05	0	0	0	0
family	Main genome;Bacteria;Bacteria (superkingdom);Terrabacteria;Actinobacteria;Actinobacteria (class);Propionibacteriales;Propionibacteriaceae	Propionibacteriaceae	4.41162e-06	0	0	3.08814e-05	0	0	0	0
family	Main genome;Bacteria;Bacteria (superkingdom);PVC group (Planctobacteria);Chlamydiae;Chlamydiia;Chlamydiales;Unknown Simkaniaceae family 17	Unknown Simkaniaceae family 17	4.41162e-06	0	0	3.08814e-05	0	0	0	0
family	Main genome;Bacteria;Bacteria (superkingdom);PVC group (Planctobacteria);Chlamydiae;Chlamydiia;Chlamydiales;Unknown Simkaniaceae family 18	Unknown Simkaniaceae family 18	4.41162e-06	0	0	3.08814e-05	0	0	0	0
family	Main genome;Bacteria;Bacteria (superkingdom);PVC group (Planctobacteria);Chlamydiae;Chlamydiia;Chlamydiales;Unknown Simkaniaceae family 19	Unknown Simkaniaceae family 19	4.41162e-06	0	0	3.08814e-05	0	0	0	0
family	Main genome;Bacteria;Bacteria (superkingdom);PVC group (Planctobacteria);Chlamydiae;Chlamydiia;Chlamydiales;Unknown Simkaniaceae family 20	Unknown Simkaniaceae family 20	4.41162e-06	0	0	3.08814e-05	0	0	0	0
family	Main genome;Bacteria;Bacteria (superkingdom);PVC group (Planctobacteria);Chlamydiae;Chlamydiia;Chlamydiales;Unknown Simkaniaceae family 21	Unknown Simkaniaceae family 21	4.41162e-06	0	0	3.08814e-05	0	0	0	0
family	Main genome;Bacteria;Bacteria (superkingdom);Acidobacteria (superphylum);Acidobacteria;Holophagae;Acanthopleuribacterales (Acidobacteria group 8);Unknown Acanthopleuribacteraceae family 1	Unknown Acanthopleuribacteraceae family 1	4.41162e-06	0	0	3.08814e-05	0	0	0	0
family	Main genome;Bacteria;Bacteria (superkingdom);FCB group;Bacteroidetes;Flavobacteriia;Flavobacteriales;Unknown Blattabacteriaceae family 1	Unknown Blattabacteriaceae family 1	3.82094e-06	2.67465e-05	0	0	0	0	0	0
family	Main genome;Bacteria;Bacteria (superkingdom);FCB group;Bacteroidetes;Flavobacteriia;Flavobacteriales;Unknown Cryomorphaceae family 3	Unknown Cryomorphaceae family 3	3.82094e-06	2.67465e-05	0	0	0	0	0	0
family	Main genome;Bacteria;Bacteria (superkingdom);FCB group;Gemmatimonadetes;Gemmatimonadetes (class);Gemmatimonadales;Gemmatimonadaceae	Gemmatimonadaceae	3.82094e-06	2.67465e-05	0	0	0	0	0	0
family	Main genome;Bacteria;Bacteria (superkingdom);FCB group;Rhodothermaeota;Rhodothermia;Rhodothermales;Rubricoccaceae	Rubricoccaceae	3.82094e-06	2.67465e-05	0	0	0	0	0	0
family	Main genome;Bacteria;Bacteria (superkingdom);FCB group;Chlorobi;Chlorobia;Chlorobiales;Unknown Chlorobiaceae family 1	Unknown Chlorobiaceae family 1	3.82094e-06	2.67465e-05	0	0	0	0	0	0
family	Main genome;Bacteria;Bacteria (superkingdom);Proteobacteria (superphylum);Proteobacteria;Alphaproteobacteria;Rickettsiales;Unknown SM2D12 family 2	Unknown SM2D12 family 2	3.82094e-06	2.67465e-05	0	0	0	0	0	0
family	Main genome;Bacteria;Bacteria (superkingdom);Proteobacteria (superphylum);Proteobacteria;Alphaproteobacteria;Rickettsiales;Unknown Rickettsiaceae family 1	Unknown Rickettsiaceae family 1	3.82094e-06	2.67465e-05	0	0	0	0	0	0
family	Main genome;Bacteria;Bacteria (superkingdom);Proteobacteria (superphylum);Proteobacteria;Alphaproteobacteria;Sphingomonadales;Erythrobacteraceae	Erythrobacteraceae	3.82094e-06	2.67465e-05	0	0	0	0	0	0
family	Main genome;Bacteria;Bacteria (superkingdom);Proteobacteria (superphylum);Proteobacteria;Alphaproteobacteria;Rhodospirillales;Unknown Rhodospirillaceae family 1	Unknown Rhodospirillaceae family 1	3.82094e-06	2.67465e-05	0	0	0	0	0	0
family	Main genome;Bacteria;Bacteria (superkingdom);Proteobacteria (superphylum);Proteobacteria;Gammaproteobacteria;Thiotrichales;Fangia - Caedibacter clade	Fangia - Caedibacter clade	3.82094e-06	2.67465e-05	0	0	0	0	0	0
family	Main genome;Bacteria;Bacteria (superkingdom);Proteobacteria (superphylum);Proteobacteria;Gammaproteobacteria;Oceanospirillales;CrystalBog021C3	CrystalBog021C3	3.82094e-06	2.67465e-05	0	0	0	0	0	0
family	Main genome;Bacteria;Bacteria (superkingdom);Proteobacteria (superphylum);Proteobacteria;Gammaproteobacteria;Legionellales;Unknown Legionellaceae family 1	Unknown Legionellaceae family 1	3.82094e-06	2.67465e-05	0	0	0	0	0	0
family	Main genome;Bacteria;Bacteria (superkingdom);Proteobacteria (superphylum);Proteobacteria;Gammaproteobacteria;Cellvibrionales;Cellvibrionaceae	Cellvibrionaceae	3.82094e-06	2.67465e-05	0	0	0	0	0	0
family	Main genome;Bacteria;Bacteria (superkingdom);Proteobacteria (superphylum);Proteobacteria;Deltaproteobacteria;Myxococcales;Archangiaceae	Archangiaceae	3.82094e-06	2.67465e-05	0	0	0	0	0	0
family	Main genome;Bacteria;Bacteria (superkingdom);Proteobacteria (superphylum);Proteobacteria;Deltaproteobacteria;Myxococcales;bacteriap25	bacteriap25	3.82094e-06	2.67465e-05	0	0	0	0	0	0
family	Main genome;Bacteria;Bacteria (superkingdom);Proteobacteria (superphylum);Proteobacteria;Deltaproteobacteria;Oligoflexales;0319-6G20	0319-6G20	3.82094e-06	2.67465e-05	0	0	0	0	0	0
family	Main genome;Bacteria;Bacteria (superkingdom);Proteobacteria (superphylum);Proteobacteria;Deltaproteobacteria;Oligoflexales;Unknown 0319-6G20 family 2	Unknown 0319-6G20 family 2	3.82094e-06	2.67465e-05	0	0	0	0	0	0
family	Main genome;Bacteria;Bacteria (superkingdom);Proteobacteria (superphylum);Proteobacteria;Deltaproteobacteria;Oligoflexales;Unknown 0319-6G20 family 3	Unknown 0319-6G20 family 3	3.82094e-06	2.67465e-05	0	0	0	0	0	0
family	Main genome;Bacteria;Bacteria (superkingdom);Terrabacteria;Firmicutes;Clostridia;Clostridiales;Unknown Lachnospiraceae family 1	Unknown Lachnospiraceae family 1	3.82094e-06	2.67465e-05	0	0	0	0	0	0
family	Main genome;Bacteria;Bacteria (superkingdom);Terrabacteria;Firmicutes;Clostridia;Clostridiales;Unknown Family XII (Clostridiales) family 1	Unknown Family XII (Clostridiales) family 1	3.82094e-06	2.67465e-05	0	0	0	0	0	0
family	Main genome;Bacteria;Bacteria (superkingdom);Terrabacteria;Actinobacteria;Actinobacteria (class);Micrococcales;Micrococcaceae	Micrococcaceae	3.82094e-06	2.67465e-05	0	0	0	0	0	0
family	Main genome;Bacteria;Bacteria (superkingdom);PVC group (Planctobacteria);Lentisphaerae;Oligosphaeria;Oligosphaerales;Unknown MVP-94 family 7	Unknown MVP-94 family 7	3.82094e-06	2.67465e-05	0	0	0	0	0	0
family	Main genome;Bacteria;Bacteria (superkingdom);Fusobacteria (superphylum);Fusobacteria;Fusobacteriia;Fusobacteriales;Leptotrichiaceae	Leptotrichiaceae	3.82094e-06	2.67465e-05	0	0	0	0	0	0
family	Main genome;Bacteria;Bacteria (superkingdom);FCB group;Bacteroidetes;Bacteroidia;Bacteroidales;Prevotellaceae	Prevotellaceae	3.3283e-06	0	0	0	2.32981e-05	0	0	0
family	Main genome;Bacteria;Bacteria (superkingdom);FCB group;Chlorobi;Chlorobia;Chlorobiales;Unknown Chlorobiaceae family 2	Unknown Chlorobiaceae family 2	3.3283e-06	0	0	0	2.32981e-05	0	0	0
family	Main genome;Bacteria;Bacteria (superkingdom);FCB group;Chlorobi;Chlorobia;Chlorobiales;Unknown Chlorobiaceae family 6	Unknown Chlorobiaceae family 6	3.3283e-06	0	0	0	2.32981e-05	0	0	0
family	Main genome;Bacteria;Bacteria (superkingdom);FCB group;Chlorobi;Chlorobia;Chlorobiales;Unknown Chlorobiaceae family 7	Unknown Chlorobiaceae family 7	3.3283e-06	0	0	0	2.32981e-05	0	0	0
family	Main genome;Bacteria;Bacteria (superkingdom);FCB group;Chlorobi;Chlorobia;Chlorobiales;Unknown Chlorobiaceae family 8	Unknown Chlorobiaceae family 8	3.3283e-06	0	0	0	2.32981e-05	0	0	0
family	Main genome;Bacteria;Bacteria (superkingdom);FCB group;Chlorobi;Chlorobia;Chlorobiales;Unknown Chlorobiaceae family 9	Unknown Chlorobiaceae family 9	3.3283e-06	0	0	0	2.32981e-05	0	0	0
family	Main genome;Bacteria;Bacteria (superkingdom);Proteobacteria (superphylum);Proteobacteria;Alphaproteobacteria;Rickettsiales;Unknown Holosporaceae family 1	Unknown Holosporaceae family 1	3.3283e-06	0	0	0	2.32981e-05	0	0	0
family	Main genome;Bacteria;Bacteria (superkingdom);Proteobacteria (superphylum);Proteobacteria;Gammaproteobacteria;Chromatiales;Unknown Ectothiorhodospiraceae family 1	Unknown Ectothiorhodospiraceae family 1	3.3283e-06	0	0	0	2.32981e-05	0	0	0
family	Main genome;Bacteria;Bacteria (superkingdom);Proteobacteria (superphylum);Proteobacteria;Gammaproteobacteria;Legionellales;Unknown Legionellaceae family 2	Unknown Legionellaceae family 2	3.3283e-06	0	0	0	2.32981e-05	0	0	0
family	Main genome;Bacteria;Bacteria (superkingdom);Proteobacteria (superphylum);Proteobacteria;Deltaproteobacteria;Desulfovibrionales;Unknown Desulfovibrionaceae family 1	Unknown Desulfovibrionaceae family 1	3.3283e-06	0	0	0	2.32981e-05	0	0	0
family	Main genome;Bacteria;Bacteria (superkingdom);Proteobacteria (superphylum);Proteobacteria;Deltaproteobacteria;Bdellovibrionales;Unknown Bacteriovoracaceae family 4	Unknown Bacteriovoracaceae family 4	3.3283e-06	0	0	0	2.32981e-05	0	0	0
family	Main genome;Bacteria;Bacteria (superkingdom);Terrabacteria;Firmicutes;Bacilli;Bacillales;Staphylococcaceae	Staphylococcaceae	3.3283e-06	0	0	0	2.32981e-05	0	0	0
family	Main genome;Bacteria;Bacteria (superkingdom);Spirochaetes (superphylum);Spirochaetes;Spirochaetia;Spirochaetales;Unknown Spirochaetaceae family 5	Unknown Spirochaetaceae family 5	3.3283e-06	0	0	0	2.32981e-05	0	0	0
family	Main genome;Bacteria;Bacteria (superkingdom);PVC group (Planctobacteria);Lentisphaerae;Lentisphaeria;Victivallales;Unknown BD2-3 family 1	Unknown BD2-3 family 1	3.3283e-06	0	0	0	2.32981e-05	0	0	0
family	Main genome;Bacteria;Bacteria (superkingdom);Synergistetes (superphylum);Synergistetes;Synergistia;Synergistales;Synergistaceae	Synergistaceae	3.3283e-06	0	0	0	2.32981e-05	0	0	0
		Total classified at family rank:	0.792391	0.915481	0.655924	0.73581	0.939984	0.959337	0.656232	0.68397
genus	Main genome;Bacteria;Bacteria (superkingdom);FCB group;Chlorobi;Chlorobia;Chlorobiales;Chlorobiaceae;Chlorobium	Chlorobium	0.103693	5.34931e-05	0.000984989	0.0127231	0.17604	0.529395	0.00320326	0.00344994
genus	Main genome;Bacteria;Bacteria (superkingdom);Proteobacteria (superphylum);Proteobacteria;Deltaproteobacteria;Desulfarculales;Desulfarculaceae;Desulfatiglans	Desulfatiglans	0.029786	0	0	0.00114261	0.0100881	0.0188618	0.0717822	0.106627
genus	Main genome;Bacteria;Bacteria (superkingdom);Terrabacteria;Actinobacteria;Actinobacteria (class);Micrococcales;Microbacteriaceae;Candidatus Aquiluna	Candidatus Aquiluna	0.0172936	0.105542	0.0128837	0.000741152	0.000256279	0.000122479	0.000145603	0.00136393
genus	Main genome;Bacteria;Bacteria (superkingdom);Epsilonbacteraeota (superphylum);Epsilonbacteraeota;Campylobacteria;Campylobacterales;Thiovulaceae;Sulfurimonas	Sulfurimonas	0.0160641	0	0.0567748	0.0445927	0.00305205	0.00122479	0.00407688	0.00272786
genus	Main genome;Bacteria;Bacteria (superkingdom);Proteobacteria (superphylum);Proteobacteria;Deltaproteobacteria;Desulfobacterales;Desulfobulbaceae;Desulfocapsa	Desulfocapsa	0.00718065	8.02396e-05	7.87991e-05	0.00336607	0.0184754	0.0230669	0.00174723	0.00344994
genus	Main genome;Bacteria;Bacteria (superkingdom);Terrabacteria;Tenericutes;Mollicutes;Acholeplasmatales;Acholeplasmataceae;Acholeplasma	Acholeplasma	0.0060324	0.0348508	0.00157598	0.00160583	0.0012581	0.0015514	0.000582411	0.000802311
genus	Main genome;Bacteria;Bacteria (superkingdom);PVC group (Planctobacteria);Planctomycetes;Planctomycetacia;Planctomycetales;Planctomycetaceae;Pir4 lineage	Pir4 lineage	0.00584269	0	0	0	0.000139788	0.000367437	0.0240245	0.0163671
genus	Main genome;Bacteria;Bacteria (superkingdom);FCB group;Bacteroidetes;Flavobacteriia;Flavobacteriales;Flavobacteriaceae;Maritimimonas	Maritimimonas	0.00546292	0.000240719	0.0086679	0.0287505	0.000232981	0.000122479	0.000145603	8.02311e-05
genus	Main genome;Bacteria;Bacteria (superkingdom);Proteobacteria (superphylum);Proteobacteria;Gammaproteobacteria;Chromatiales;Ectothiorhodospiraceae;Thiorhodospira	Thiorhodospira	0.00502856	0	0.00512194	0.0281947	0.00156097	8.16526e-05	0	0.000240693
genus	Main genome;Bacteria;Bacteria (superkingdom);Epsilonbacteraeota (superphylum);Epsilonbacteraeota;Campylobacteria;Campylobacterales;Arcobacteraceae;Arcobacter	Arcobacter	0.00483108	0.000213972	0.0085497	0.0232537	0.00132799	0.000326611	0.000145603	0
genus	Main genome;Bacteria;Bacteria (superkingdom);Proteobacteria (superphylum);Proteobacteria;Alphaproteobacteria;Rhodobacterales;Rhodobacteraceae;Marinosulfonomonas	Marinosulfonomonas	0.00469463	0.000508184	0.0288799	0.00253227	0.000139788	0	0	0.000802311
genus	Main genome;Bacteria;Bacteria (superkingdom);Proteobacteria (superphylum);Proteobacteria;Alphaproteobacteria;Caulobacterales;Caulobacteraceae;Brevundimonas	Brevundimonas	0.00419802	0.0240986	0.00362476	0.000432339	9.31923e-05	0.000204132	0.000291206	0.000641849
genus	Main genome;Bacteria;Bacteria (superkingdom);Proteobacteria (superphylum);Proteobacteria;Alphaproteobacteria;Rhodobacterales;Rhodobacteraceae;Loktanella	Loktanella	0.00418409	0.0134535	0.013514	0.00157495	9.31923e-05	4.08263e-05	0.000291206	0.000320924
genus	Main genome;Bacteria;Bacteria (superkingdom);PVC group (Planctobacteria);Planctomycetes;Planctomycetacia;Planctomycetales;Planctomycetaceae;Planctomyces	Planctomyces	0.00330478	0.000802396	0.017848	0.000617627	6.98942e-05	0.000734874	0.00145603	0.00160462
genus	Main genome;Bacteria;Bacteria (superkingdom);Proteobacteria (superphylum);Proteobacteria;Betaproteobacteria;Burkholderiales;Alcaligenaceae;MWH-UniP1 aquatic group	MWH-UniP1 aquatic group	0.0032513	0.0210495	0.00137898	0.000123525	4.65962e-05	0	0	0.000160462
genus	Main genome;Bacteria;Bacteria (superkingdom);Terrabacteria;Actinobacteria;Acidimicrobiia;Acidimicrobiales;Acidimicrobiaceae;CL500-29 marine group	CL500-29 marine group	0.00307551	0.00184551	0.0180844	0.000957322	9.31923e-05	8.16526e-05	0.000145603	0.000320924
genus	Main genome;Bacteria;Bacteria (superkingdom);Proteobacteria (superphylum);Proteobacteria;Alphaproteobacteria;Sphingomonadales;Sphingomonadaceae;Sphingorhabdus	Sphingorhabdus	0.00282023	0.0167166	0.00181238	0.00067939	0.000186385	4.08263e-05	0.000145603	0.000160462
genus	Main genome;Bacteria;Bacteria (superkingdom);FCB group;Bacteroidetes;Flavobacteriia;Flavobacteriales;Crocinitomicaceae;Fluviicola	Fluviicola	0.00269629	0.00216647	0.0111501	0.0051263	0.000163087	0.000122479	0.000145603	0
genus	Main genome;Bacteria;Bacteria (superkingdom);Proteobacteria (superphylum);Proteobacteria;Betaproteobacteria;Burkholderiales;Burkholderiaceae;Polynucleobacter	Polynucleobacter	0.0025105	0.0149246	0.00137898	0.000401458	6.98942e-05	4.08263e-05	0.000436808	0.000320924
genus	Main genome;Bacteria;Bacteria (superkingdom);FCB group;Bacteroidetes;Saprospiria;Saprospirales;Haliscomenobacteraceae;Candidatus Aquirestis	Candidatus Aquirestis	0.00218665	0.0127581	0.00216698	0.000277932	2.32981e-05	0	0	8.02311e-05
genus	Main genome;Bacteria;Bacteria (superkingdom);FCB group;Bacteroidetes;Flavobacteriia;Flavobacteriales;Flavobacteriaceae;Ulvibacter	Ulvibacter	0.0021499	0.000534931	0.0116229	0.00228522	0.000139788	0	0.000145603	0.000320924
genus	Main genome;Bacteria;Bacteria (superkingdom);FCB group;Bacteroidetes;Cytophagia;Cytophagales;Cyclobacteriaceae;Algoriphagus	Algoriphagus	0.0018711	0.0103777	0.00137898	0.000648508	2.32981e-05	0.000122479	0.000145603	0.000401155
genus	Main genome;Bacteria;Bacteria (superkingdom);Proteobacteria (superphylum);Proteobacteria;Gammaproteobacteria;Cellvibrionales;Halieaceae;Halioglobus	Halioglobus	0.00178441	0.00569702	0.00583113	0.000247051	2.32981e-05	0	0.000291206	0.000401155
genus	Main genome;Bacteria;Bacteria (superkingdom);Proteobacteria (superphylum);Proteobacteria;Zetaproteobacteria;Mariprofundales;Mariprofundaceae;Mariprofundus	Mariprofundus	0.00169005	0	0.000157598	0.0105614	0.000908625	0.000122479	0	8.02311e-05
genus	Main genome;Bacteria;Bacteria (superkingdom);Proteobacteria (superphylum);Proteobacteria;Gammaproteobacteria;Thiotrichales;Piscirickettsiaceae;Thiomicrospira	Thiomicrospira	0.00160043	8.02396e-05	0.00137898	0.00379841	0.000163087	0.000326611	0.00393128	0.00152439
genus	Main genome;Bacteria;Bacteria (superkingdom);Proteobacteria (superphylum);Proteobacteria;Deltaproteobacteria;Desulfobacterales;Desulfobacteraceae;Desulfoconvexum	Desulfoconvexum	0.00150804	0	7.87991e-05	0.000370576	0.000232981	0.000489916	0.00553291	0.00385109
genus	Main genome;Bacteria;Bacteria (superkingdom);Proteobacteria (superphylum);Proteobacteria;Gammaproteobacteria;Alteromonadales;Pseudoalteromonadaceae;Pseudoalteromonas	Pseudoalteromonas	0.00145215	0.000187226	3.93996e-05	0.00954234	0.000396067	0	0	0
genus	Main genome;Bacteria;Bacteria (superkingdom);Proteobacteria (superphylum);Proteobacteria;Betaproteobacteria;Methylophilales;Methylophilaceae;Methylotenera	Methylotenera	0.00143506	0.00069541	0	0.00923352	0.00011649	0	0	0
genus	Main genome;Bacteria;Bacteria (superkingdom);Proteobacteria (superphylum);Proteobacteria;Gammaproteobacteria;Oceanospirillales;Oceanospirillaceae;Pseudohongiella	Pseudohongiella	0.00133705	0.00307585	0.00330956	0.00268668	4.65962e-05	0	0	0.000240693
genus	Main genome;Bacteria;Bacteria (superkingdom);FCB group;Bacteroidetes;Flavobacteriia;Flavobacteriales;Flavobacteriaceae;Aquibacter	Aquibacter	0.00131062	0.0035038	0.00338836	0.000926441	6.98942e-05	4.08263e-05	0.00116482	8.02311e-05
genus	Main genome;Bacteria;Bacteria (superkingdom);Proteobacteria (superphylum);Proteobacteria;Deltaproteobacteria;Desulfobacterales;Desulfobacteraceae;SEEP-SRB1	SEEP-SRB1	0.00130949	0	0	6.17627e-05	0.000279577	0.000326611	0.00320326	0.00529525
genus	Main genome;Bacteria;Bacteria (superkingdom);Proteobacteria (superphylum);Proteobacteria;Deltaproteobacteria;Desulfobacterales;Desulfobacteraceae;Desulfobacterium	Desulfobacterium	0.00130429	0	0.000315196	6.17627e-05	0.000442663	0.00208214	0.00422248	0.00200578
genus	Main genome;Bacteria;Bacteria (superkingdom);Proteobacteria (superphylum);Proteobacteria;Gammaproteobacteria;Alteromonadales;Colwelliaceae;Colwellia	Colwellia	0.0012423	0	0.000669792	0.00787475	6.98942e-05	8.16526e-05	0	0
genus	Main genome;Bacteria;Bacteria (superkingdom);FCB group;Bacteroidetes;Flavobacteriia;Flavobacteriales;Flavobacteriaceae;Flavobacterium	Flavobacterium	0.00123037	0.00532256	0.00165478	0.000339695	6.98942e-05	8.16526e-05	0.000582411	0.000561617
genus	Main genome;Bacteria;Bacteria (superkingdom);FCB group;Bacteroidetes;Flavobacteriia;Flavobacteriales;Crocinitomicaceae;Crocinitomix	Crocinitomix	0.00122671	0.00149781	0.00654033	0.000432339	0.00011649	0	0	0
genus	Main genome;Bacteria;Bacteria (superkingdom);Proteobacteria (superphylum);Proteobacteria;Gammaproteobacteria;Pseudomonadales;Pseudomonadaceae;Pseudomonas	Pseudomonas	0.00120407	0.00216647	0.000551594	0.0013279	0.00011649	0.000367437	0.00189284	0.00200578
genus	Main genome;Bacteria;Bacteria (superkingdom);Proteobacteria (superphylum);Proteobacteria;Alphaproteobacteria;Rhodobacterales;Rhodobacteraceae;Ketogulonicigenium	Ketogulonicigenium	0.00107865	0.00625869	0.000630393	9.26441e-05	4.65962e-05	4.08263e-05	0	0.000481386
genus	Main genome;Bacteria;Bacteria (superkingdom);Proteobacteria (superphylum);Proteobacteria;Gammaproteobacteria;Thiotrichales;Francisellaceae;Francisella	Francisella	0.00106998	0.0027014	0.00240337	0.00203817	0	4.08263e-05	0.000145603	0.000160462
genus	Main genome;Bacteria;Bacteria (superkingdom);FCB group;Bacteroidetes;Chitinophagia;Chitinophagales;Chitinophagaceae;Unknown Taibaiella genus 1	Unknown Taibaiella genus 1	0.0010359	5.34931e-05	0.00594933	0.00108085	4.65962e-05	4.08263e-05	0	8.02311e-05
genus	Main genome;Bacteria;Bacteria (superkingdom);Terrabacteria;Actinobacteria;Actinobacteria (class);Frankiales;Sporichthyaceae;hgcI clade	hgcI clade	0.000936336	0.00435969	0.00200938	0.000185288	0	0	0	0
genus	Main genome;Bacteria;Bacteria (superkingdom);Proteobacteria (superphylum);Proteobacteria;Alphaproteobacteria;Caulobacterales;Hyphomonadaceae;Hyphomonas	Hyphomonas	0.000730691	0.00358404	0.000984989	0.000401458	2.32981e-05	4.08263e-05	0	8.02311e-05
genus	Main genome;Bacteria;Bacteria (superkingdom);FCB group;Bacteroidetes;Flavobacteriia;Flavobacteriales;Flavobacteriaceae;Polaribacter 4	Polaribacter 4	0.000707414	0.00259442	0.00102439	0.00046322	6.98942e-05	0.000122479	0.000436808	0.000240693
genus	Main genome;Bacteria;Bacteria (superkingdom);FCB group;Bacteroidetes;Flavobacteriia;Flavobacteriales;Flavobacteriaceae;Arenibacter	Arenibacter	0.000705191	0.0042527	0.000590993	9.26441e-05	0	0	0	0
genus	Main genome;Bacteria;Bacteria (superkingdom);Proteobacteria (superphylum);Proteobacteria;Gammaproteobacteria;Cellvibrionales;Halieaceae;OM60(NOR5) clade	OM60(NOR5) clade	0.00060001	0.00125709	0.00110319	0.00154407	6.98942e-05	0	0.000145603	8.02311e-05
genus	Main genome;Bacteria;Bacteria (superkingdom);FCB group;Bacteroidetes;Chitinophagia;Chitinophagales;Chitinophagaceae;Sediminibacterium	Sediminibacterium	0.000577487	0.00353054	0.000196998	0.000154407	0	0	0	0.000160462
genus	Main genome;Bacteria;Bacteria (superkingdom);Terrabacteria;Actinobacteria;Acidimicrobiia;Acidimicrobiales;Acidimicrobiaceae;Ilumatobacter	Ilumatobacter	0.00057067	0.000347705	0.00271857	0.000494102	4.65962e-05	8.16526e-05	0.000145603	0.000160462
genus	Main genome;Bacteria;Bacteria (superkingdom);FCB group;Bacteroidetes;Flavobacteriia;Flavobacteriales;Cryomorphaceae;NS10 marine group	NS10 marine group	0.000549374	0.000534931	0.000315196	0.00299549	0	0	0	0
genus	Main genome;Bacteria;Bacteria (superkingdom);Proteobacteria (superphylum);Proteobacteria;Gammaproteobacteria;Oceanospirillales;Alcanivoracaceae;Kangiella	Kangiella	0.000495089	0	0.00145778	0.00191464	9.31923e-05	0	0	0
genus	Main genome;Bacteria;Bacteria (superkingdom);Proteobacteria (superphylum);Proteobacteria;Gammaproteobacteria;Cellvibrionales;Porticoccaceae;SAR92 clade	SAR92 clade	0.000482209	0.00179202	0.00118199	0.000401458	0	0	0	0
genus	Main genome;Bacteria;Bacteria (superkingdom);Spirochaetes (superphylum);Spirochaetes;Spirochaetia;Spirochaetales;Spirochaetaceae;Spirochaeta 2	Spirochaeta 2	0.00047161	0	0	9.26441e-05	0.000163087	0.000326611	0.000873617	0.00184531
genus	Main genome;Bacteria;Bacteria (superkingdom);Proteobacteria (superphylum);Proteobacteria;Gammaproteobacteria;Alteromonadales;Psychromonadaceae;Psychromonas	Psychromonas	0.000436743	5.34931e-05	0.000472795	9.26441e-05	0.000465962	4.08263e-05	0.000728014	0.00120347
genus	Main genome;Bacteria;Bacteria (superkingdom);Proteobacteria (superphylum);Proteobacteria;Gammaproteobacteria;Thiotrichales;Piscirickettsiaceae;endosymbionts	endosymbionts	0.000431387	0	3.93996e-05	0.00142054	0.00139788	8.16526e-05	0	8.02311e-05
genus	Main genome;Bacteria;Bacteria (superkingdom);FCB group;Bacteroidetes;Cytophagia;Cytophagales;Flammeovirgaceae;Reichenbachiella	Reichenbachiella	0.000417734	0.00152455	0.00110319	0.000216169	0	0	0	8.02311e-05
genus	Main genome;Bacteria;Bacteria (superkingdom);Proteobacteria (superphylum);Proteobacteria;Gammaproteobacteria;Alteromonadales;Idiomarinaceae;Idiomarina	Idiomarina	0.000398944	0.00262116	7.87991e-05	9.26441e-05	0	0	0	0
genus	Main genome;Bacteria;Bacteria (superkingdom);FCB group;Bacteroidetes;Bacteroidia;Bacteroidia Incertae Sedis;Draconibacteriaceae;Draconibacterium	Draconibacterium	0.000393231	0	0	0.000123525	0.000326173	0	0.00101922	0.0012837
genus	Main genome;Bacteria;Bacteria (superkingdom);Proteobacteria (superphylum);Proteobacteria;Alphaproteobacteria;Rhodospirillales;Rhodospirillaceae;Magnetovibrio	Magnetovibrio	0.000381243	0	7.87991e-05	0.00046322	0.00153767	0.000122479	0.000145603	0.000320924
genus	Main genome;Bacteria;Bacteria (superkingdom);FCB group;Bacteroidetes;Cytophagia;Cytophagales;Flammeovirgaceae;Marinoscillum	Marinoscillum	0.000380961	0.00125709	0.000984989	0.000216169	4.65962e-05	8.16526e-05	0	8.02311e-05
genus	Main genome;Bacteria;Bacteria (superkingdom);Proteobacteria (superphylum);Proteobacteria;Alphaproteobacteria;Rhodobacterales;Rhodobacteraceae;Seohaeicola	Seohaeicola	0.00036629	0.00227346	0.000236397	3.08814e-05	2.32981e-05	0	0	0
genus	Main genome;Bacteria;Bacteria (superkingdom);FCB group;Ca. Latescibacteria (WS3);Ca. Latescibacter class incertae sedis;Ca. Latescibacter order incertae sedis;Ca. Latescibacter family incertae sedis;Ca. Latescibacter	Ca. Latescibacter	0.000355099	0	0	6.17627e-05	0.000186385	0	0.000873617	0.00136393
genus	Main genome;Bacteria;Bacteria (superkingdom);Proteobacteria (superphylum);Proteobacteria;Gammaproteobacteria;Legionellales;Legionellaceae;Legionella	Legionella	0.000354041	0.000213972	0.000157598	3.08814e-05	2.32981e-05	4.08263e-05	0.000728014	0.0012837
genus	Main genome;Bacteria;Bacteria (superkingdom);Proteobacteria (superphylum);Proteobacteria;Alphaproteobacteria;Emcibacterales;Emcibacteraceae;Emcibacter	Emcibacter	0.000352832	0.000160479	0.00165478	0.000494102	0	0	0	0.000160462
genus	Main genome;Bacteria;Bacteria (superkingdom);Proteobacteria (superphylum);Proteobacteria;Alphaproteobacteria;Rhodobacterales;Rhodobacteraceae;Pseudorhodobacter	Pseudorhodobacter	0.000352362	0.00187226	0.000275797	9.26441e-05	0	0	0.000145603	8.02311e-05
genus	Main genome;Bacteria;Bacteria (superkingdom);Proteobacteria (superphylum);Proteobacteria;Deltaproteobacteria;Desulfobacterales;Desulfobacteraceae;Candidatus Desulfamplus	Candidatus Desulfamplus	0.000335929	0	0	3.08814e-05	0	0.000163305	0.000873617	0.0012837
genus	Main genome;Bacteria;Bacteria (superkingdom);Proteobacteria (superphylum);Proteobacteria;Alphaproteobacteria;Sphingomonadales;Sphingomonadaceae;Zymomonas	Zymomonas	0.000328805	0.00197924	0.000275797	0	4.65962e-05	0	0	0
genus	Main genome;Bacteria;Bacteria (superkingdom);Proteobacteria (superphylum);Proteobacteria;Gammaproteobacteria;Alteromonadales;Alteromonadaceae;Glaciecola	Glaciecola	0.000327493	0.000213972	0.00122139	0.000833797	2.32981e-05	0	0	0
genus	Main genome;Bacteria;Bacteria (superkingdom);Epsilonbacteraeota (superphylum);Epsilonbacteraeota;Campylobacteria;Campylobacterales;Sulfurospirillaceae;Unknown Sulfurospirillum genus 1	Unknown Sulfurospirillum genus 1	0.000307425	0	0.000275797	0.00185288	2.32981e-05	0	0	0
genus	Main genome;Bacteria;Bacteria (superkingdom);Proteobacteria (superphylum);Proteobacteria;Alphaproteobacteria;Rhodospirillales;Rhodospirillaceae;AEGEAN-169 marine group	AEGEAN-169 marine group	0.000299278	8.02396e-05	0.00189118	0.000123525	0	0	0	0
genus	Main genome;Bacteria;Bacteria (superkingdom);FCB group;Bacteroidetes;Flavobacteriia;Flavobacteriales;Flavobacteriaceae;Robiginitalea	Robiginitalea	0.000294628	0.00069541	0.00122139	0	0	0	0.000145603	0
genus	Main genome;Bacteria;Bacteria (superkingdom);PVC group (Planctobacteria);Planctomycetes;Planctomycetacia;Planctomycetales;Planctomycetaceae;Pirellula	Pirellula	0.000270497	0.000320959	3.93996e-05	3.08814e-05	0.00060575	0.000204132	0.000291206	0.000401155
genus	Main genome;Bacteria;Bacteria (superkingdom);Proteobacteria (superphylum);Proteobacteria;Deltaproteobacteria;Bdellovibrionales;Bacteriovoracaceae;Peredibacter	Peredibacter	0.000258475	0.000320959	0.000945589	0.000247051	6.98942e-05	0	0.000145603	8.02311e-05
genus	Main genome;Bacteria;Bacteria (superkingdom);Proteobacteria (superphylum);Proteobacteria;Gammaproteobacteria;Cellvibrionales;Halieaceae;Haliea	Haliea	0.000239896	0.00136407	0.000315196	0	0	0	0	0
genus	Main genome;Bacteria;Bacteria (superkingdom);Proteobacteria (superphylum);Proteobacteria;Alphaproteobacteria;Rhodospirillales;Rhodospirillaceae;Magnetospira	Magnetospira	0.000234778	0.000106986	0.00114259	0.000370576	2.32981e-05	0	0	0
genus	Main genome;Bacteria;Bacteria (superkingdom);FCB group;Bacteroidetes;Flavobacteriia;Flavobacteriales;Flavobacteriaceae;NS5 marine group	NS5 marine group	0.000217994	0.000213972	0.00102439	6.17627e-05	0	0	0.000145603	8.02311e-05
genus	Main genome;Bacteria;Bacteria (superkingdom);Proteobacteria (superphylum);Proteobacteria;Betaproteobacteria;Burkholderiales;Comamonadaceae;Hydrogenophaga	Hydrogenophaga	0.000212832	0.000989622	0.000354596	0	0	0	0.000145603	0
genus	Main genome;Bacteria;Bacteria (superkingdom);Terrabacteria;Deinococcus-Thermus;Deinococci;Deinococcales;Deinococcaceae;Deinococcus	Deinococcus	0.000212254	0.000320959	0	0	0	0	0.00116482	0
genus	Main genome;Bacteria;Bacteria (superkingdom);Terrabacteria;Firmicutes;Clostridia;Clostridiales;Ruminococcaceae;Ruminococcaceae UCG-012	Ruminococcaceae UCG-012	0.000207156	0	0	0	0	0	0.000728014	0.00072208
genus	Main genome;Bacteria;Bacteria (superkingdom);FCB group;Bacteroidetes;Cytophagia;Cytophagales;Cytophagaceae;Emticicia	Emticicia	0.000205015	0.00109661	0.000315196	0	2.32981e-05	0	0	0
genus	Main genome;Bacteria;Bacteria (superkingdom);Proteobacteria (superphylum);Proteobacteria;Gammaproteobacteria;Alteromonadales;Shewanellaceae;Shewanella	Shewanella	0.000195737	0.000641917	0.000118199	0.000586746	2.32981e-05	0	0	0
genus	Main genome;Bacteria;Bacteria (superkingdom);Spirochaetes (superphylum);Spirochaetes;Spirochaetia;Spirochaetales;Spirochaetaceae;Sphaerochaeta	Sphaerochaeta	0.000190689	0	0	6.17627e-05	0.000186385	0.000204132	0	0.000882542
genus	Main genome;Bacteria;Bacteria (superkingdom);Proteobacteria (superphylum);Proteobacteria;Deltaproteobacteria;Desulfobacterales;Desulfobacteraceae;Desulfococcus	Desulfococcus	0.000180838	2.67465e-05	0	0	0	0	0.000436808	0.000802311
genus	Main genome;Bacteria;Bacteria (superkingdom);Thermotogae (superphylum);Thermotogae;Thermotogae (class);Petrotogales;Petrotogaceae;SC103	SC103	0.000172771	0	0	0	0	0	0.000728014	0.000481386
genus	Main genome;Bacteria;Bacteria (superkingdom);FCB group;Balneolata;Balneoilia;Balneolales;Balneolaceae;Balneola	Balneola	0.000167678	0	0	0	0	0	0.000291206	0.000882542
genus	Main genome;Bacteria;Bacteria (superkingdom);FCB group;Bacteroidetes;Bacteroidia;Bacteroidales;Marinilabiaceae;Marinifilum	Marinifilum	0.000158818	0	0	0.00111173	0	0	0	0
genus	Main genome;Bacteria;Bacteria (superkingdom);Proteobacteria (superphylum);Proteobacteria;Alphaproteobacteria;Rhizobiales;Hyphomicrobiaceae;Devosia	Devosia	0.00015048	0.000561678	0.000315196	3.08814e-05	0	0	0.000145603	0
genus	Main genome;Bacteria;Bacteria (superkingdom);FCB group;Bacteroidetes;Cytophagia;Cytophagales;Cytophagaceae;Leadbetterella	Leadbetterella	0.000141947	0.000481438	0.000512194	0	0	0	0	0
genus	Main genome;Bacteria;Bacteria (superkingdom);FCB group;Bacteroidetes;Flavobacteriia;Flavobacteriales;Schleiferiaceae;Schleiferia	Schleiferia	0.000132458	8.02396e-05	0.000433395	9.26441e-05	0	0	0	0.000320924
genus	Main genome;Bacteria;Bacteria (superkingdom);FCB group;Bacteroidetes;Flavobacteriia;Flavobacteriales;Flavobacteriaceae;Formosa	Formosa	0.000127177	0	0.000551594	0.000216169	0	0.000122479	0	0
genus	Main genome;Bacteria;Bacteria (superkingdom);PVC group (Planctobacteria);Planctomycetes;Planctomycetacia;Planctomycetales;Planctomycetaceae;Rhodopirellula	Rhodopirellula	0.000123325	2.67465e-05	7.87991e-05	0	0	0	0.000436808	0.000320924
genus	Main genome;Bacteria;Bacteria (superkingdom);Epsilonbacteraeota (superphylum);Epsilonbacteraeota;Campylobacteria;Campylobacterales;Thiovulaceae;Unknown Sulfurimonas genus 3	Unknown Sulfurimonas genus 3	0.000113125	0	0.000196998	0.000524983	6.98942e-05	0	0	0
genus	Main genome;Bacteria;Bacteria (superkingdom);Proteobacteria (superphylum);Proteobacteria;Deltaproteobacteria;Desulfobacterales;Desulfobacteraceae;Desulfatirhabdium	Desulfatirhabdium	0.000112493	0	0	0	0	0	0.000145603	0.000641849
genus	Main genome;Bacteria;Bacteria (superkingdom);Proteobacteria (superphylum);Proteobacteria;Alphaproteobacteria;Rhodospirillales;Rhodospirillaceae;Thalassobaculum	Thalassobaculum	0.000112244	2.67465e-05	0.000551594	6.17627e-05	0	0	0.000145603	0
genus	Main genome;Bacteria;Bacteria (superkingdom);Proteobacteria (superphylum);Proteobacteria;Gammaproteobacteria;Enterobacteriales;Enterobacteriaceae;Serratia	Serratia	0.000101989	0.000160479	0.000315196	9.26441e-05	0	0	0.000145603	0
genus	Main genome;Bacteria;Bacteria (superkingdom);FCB group;Bacteroidetes;Flavobacteriia;Flavobacteriales;Flavobacteriaceae;Lutibacter	Lutibacter	0.000100839	2.67465e-05	0.000354596	0.000277932	4.65962e-05	0	0	0
genus	Main genome;Bacteria;Bacteria (superkingdom);Proteobacteria (superphylum);Proteobacteria;Betaproteobacteria;Burkholderiales;Comamonadaceae;BAL58 marine group	BAL58 marine group	9.87269e-05	0.000454691	0.000236397	0	0	0	0	0
genus	Main genome;Bacteria;Bacteria (superkingdom);Proteobacteria (superphylum);Proteobacteria;Alphaproteobacteria;Rhizobiales;Phyllobacteriaceae;Hoeflea	Hoeflea	9.46723e-05	0	0.000551594	3.08814e-05	0	0	0	8.02311e-05
genus	Main genome;Archaea;Archaea (superkingdom);Euryarchaeota (superphylum);Euryarchaeota;Methanomicrobia;Methanomicrobiales;Methanomicrobiaceae;Methanogenium	Methanogenium	9.46632e-05	0	0	0	0	0	0.000582411	8.02311e-05
genus	Main genome;Bacteria;Bacteria (superkingdom);Proteobacteria (superphylum);Proteobacteria;Alphaproteobacteria;Rhodobacterales;Rhodobacteraceae;Albimonas	Albimonas	9.40385e-05	0.000267465	0.000236397	0.000154407	0	0	0	0
genus	Main genome;Bacteria;Bacteria (superkingdom);FCB group;Bacteroidetes;Flavobacteriia;Flavobacteriales;Cryomorphaceae;Owenweeksia	Owenweeksia	8.88384e-05	0	3.93996e-05	9.26441e-05	2.32981e-05	0	0.000145603	0.000320924
genus	Main genome;Bacteria;Bacteria (superkingdom);Proteobacteria (superphylum);Proteobacteria;Gammaproteobacteria;Alteromonadales;Moritellaceae;Paramoritella	Paramoritella	8.8366e-05	0	3.93996e-05	0.000555864	2.32981e-05	0	0	0
genus	Main genome;Bacteria;Bacteria (superkingdom);Terrabacteria;Actinobacteria;Actinobacteria (class);Frankiales;Sporichthyaceae;Candidatus Planktophila	Candidatus Planktophila	8.78815e-05	0.000615171	0	0	0	0	0	0
genus	Main genome;Archaea;Archaea (superkingdom);Euryarchaeota (superphylum);Euryarchaeota;Methanomicrobia;Methanosarcinales;Methanosaetaceae;Methanosaeta	Methanosaeta	8.78815e-05	0.000615171	0	0	0	0	0	0
genus	Main genome;Bacteria;Bacteria (superkingdom);FCB group;Bacteroidetes;Flavobacteriia;Flavobacteriales;Cryomorphaceae;Unknown NS10 marine group genus 2	Unknown NS10 marine group genus 2	8.54936e-05	0	0.000196998	0.000401458	0	0	0	0
genus	Main genome;Bacteria;Bacteria (superkingdom);Spirochaetes (superphylum);Spirochaetes;Spirochaetia;Leptospiriales;Leptospiraceae;Leptospira	Leptospira	8.46513e-05	0.000561678	0	3.08814e-05	0	0	0	0
genus	Main genome;Bacteria;Bacteria (superkingdom);Proteobacteria (superphylum);Proteobacteria;Alphaproteobacteria;Sphingomonadales;Sphingomonadaceae;Novosphingobium	Novosphingobium	8.40594e-05	0.000508184	0	0	0	0	0	8.02311e-05
genus	Main genome;Bacteria;Bacteria (superkingdom);Proteobacteria (superphylum);Proteobacteria;Alphaproteobacteria;Magnetococcales;Magnetococcaceae;Magnetococcus	Magnetococcus	8.33098e-05	0	0	0.000216169	0.000326173	4.08263e-05	0	0
genus	Main genome;Bacteria;Bacteria (superkingdom);Proteobacteria (superphylum);Proteobacteria;Gammaproteobacteria;Thiotrichales;Piscirickettsiaceae;Cycloclasticus	Cycloclasticus	8.25035e-05	0	0.000157598	0.000339695	0	0	0	8.02311e-05
genus	Main genome;Bacteria;Bacteria (superkingdom);Epsilonbacteraeota (superphylum);Epsilonbacteraeota;Campylobacteria;Campylobacterales;Sulfurospirillaceae;Sulfurospirillum	Sulfurospirillum	7.94585e-05	8.02396e-05	0.000118199	0.000247051	6.98942e-05	4.08263e-05	0	0
genus	Main genome;Bacteria;Bacteria (superkingdom);PVC group (Planctobacteria);Ca. Omnitrophica (OP3);Ca. Omnitrophus class incertae sedis;Ca. Omnitrophus order incertae sedis;Ca. Omnitrophus family incertae sedis;Ca. Omnitrophus	Ca. Omnitrophus	7.82923e-05	0.000133733	0.000157598	3.08814e-05	0	0	0.000145603	8.02311e-05
genus	Main genome;Bacteria;Bacteria (superkingdom);Epsilonbacteraeota (superphylum);Epsilonbacteraeota;Campylobacteria;Campylobacterales;Thiovulaceae;Unknown Sulfurimonas genus 1	Unknown Sulfurimonas genus 1	7.74313e-05	0	7.87991e-05	0.00046322	0	0	0	0
genus	Main genome;Bacteria;Bacteria (superkingdom);Proteobacteria (superphylum);Proteobacteria;Gammaproteobacteria;Legionellales;Coxiellaceae;Aquicella	Aquicella	7.33472e-05	0	0	6.17627e-05	0	0	0.000291206	0.000160462
genus	Main genome;Bacteria;Bacteria (superkingdom);Proteobacteria (superphylum);Proteobacteria;Alphaproteobacteria;Rhizobiales;Xanthobacteraceae;Pseudolabrys	Pseudolabrys	7.22575e-05	2.67465e-05	0.000393996	6.17627e-05	2.32981e-05	0	0	0
genus	Main genome;Bacteria;Bacteria (superkingdom);Proteobacteria (superphylum);Proteobacteria;Deltaproteobacteria;Desulfobacterales;Desulfobacteraceae;Sva0081 sediment group	Sva0081 sediment group	7.16732e-05	2.67465e-05	0	0	2.32981e-05	0	0.000291206	0.000160462
genus	Main genome;Bacteria;Bacteria (superkingdom);Terrabacteria;Firmicutes;Clostridia;Clostridiales;Family XII (Clostridiales);Fusibacter	Fusibacter	6.9777e-05	2.67465e-05	0	0.000277932	2.32981e-05	0	0	0.000160462
genus	Main genome;Bacteria;Bacteria (superkingdom);PVC group (Planctobacteria);Ca. Omnitrophica (OP3);Ca. Omnitrophus class incertae sedis;Ca. Omnitrophus order incertae sedis;Ca. Omnitrophus family incertae sedis;Unknown Ca. Omnitrophus genus 1	Unknown Ca. Omnitrophus genus 1	6.87695e-05	0	0	0	0	0	0	0.000481386
genus	Main genome;Bacteria;Bacteria (superkingdom);Terrabacteria;Firmicutes;Clostridia;Clostridiales;Ruminococcaceae;Ercella	Ercella	6.76741e-05	0	0	0	4.65962e-05	4.08263e-05	0.000145603	0.000240693
genus	Main genome;Bacteria;Bacteria (superkingdom);Proteobacteria (superphylum);Proteobacteria;Ca. Tenderia class incertae sedis;Ca. Tenderia order incertae sedis;Ca. Tenderia family incertae sedis;Ca. Tenderia	Ca. Tenderia	6.75421e-05	0	0.000472795	0	0	0	0	0
genus	Main genome;Bacteria;Bacteria (superkingdom);Proteobacteria (superphylum);Proteobacteria;Alphaproteobacteria;Caulobacterales;Hyphomonadaceae;Maricaulis	Maricaulis	6.7351e-05	0.000240719	7.87991e-05	3.08814e-05	0	4.08263e-05	0	8.02311e-05
genus	Main genome;Bacteria;Bacteria (superkingdom);Proteobacteria (superphylum);Proteobacteria;Deltaproteobacteria;Desulfarculales;Desulfarculaceae;Unknown Desulfatiglans genus 1	Unknown Desulfatiglans genus 1	6.66467e-05	0	0	0	0	0	0.000145603	0.000320924
genus	Main genome;Bacteria;Bacteria (superkingdom);Terrabacteria;Firmicutes;Clostridia;Clostridiales;Christensenellaceae;Christensenellaceae R-7 group	Christensenellaceae R-7 group	6.66467e-05	0	0	0	0	0	0.000145603	0.000320924
genus	Main genome;Bacteria;Bacteria (superkingdom);PVC group (Planctobacteria);Verrucomicrobia;Spartobacteria;Chthoniobacterales;Chthoniobacterales Incertae Sedis;Terrimicrobium	Terrimicrobium	6.51159e-05	5.34931e-05	0	3.08814e-05	0	0	0.000291206	8.02311e-05
genus	Main genome;Bacteria;Bacteria (superkingdom);PVC group (Planctobacteria);Planctomycetes;Planctomycetacia;Planctomycetales;Planctomycetaceae;Unknown Pir4 lineage genus 1	Unknown Pir4 lineage genus 1	6.4524e-05	0	0	0	0	0	0.000291206	0.000160462
genus	Main genome;Bacteria;Bacteria (superkingdom);Proteobacteria (superphylum);Proteobacteria;Gammaproteobacteria;Cellvibrionales;Porticoccaceae;Porticoccus	Porticoccus	5.91942e-05	2.67465e-05	7.87991e-05	0.000308814	0	0	0	0
genus	Main genome;Bacteria;Bacteria (superkingdom);Proteobacteria (superphylum);Proteobacteria;Alphaproteobacteria;Rickettsiales;Rickettsiales Incertae Sedis;Candidatus Odyssella	Candidatus Odyssella	5.88891e-05	2.67465e-05	0.000354596	3.08814e-05	0	0	0	0
genus	Main genome;Bacteria;Bacteria (superkingdom);Proteobacteria (superphylum);Proteobacteria;Gammaproteobacteria;Xanthomonadales;Xanthomonadaceae;Stenotrophomonas	Stenotrophomonas	5.69939e-05	5.34931e-05	3.93996e-05	0	0	0	0.000145603	0.000160462
genus	Main genome;Bacteria;Bacteria (superkingdom);Proteobacteria (superphylum);Proteobacteria;Gammaproteobacteria;Enterobacteriales;Enterobacteriaceae;Enterobacter	Enterobacter	5.51851e-05	0	0	0	0	0	0.000145603	0.000240693
genus	Main genome;Bacteria;Bacteria (superkingdom);Proteobacteria (superphylum);Proteobacteria;Deltaproteobacteria;Desulfobacterales;Desulfobacteraceae;Desulfobacter	Desulfobacter	5.51851e-05	0	0	0	0	0	0.000145603	0.000240693
genus	Main genome;Bacteria;Bacteria (superkingdom);FCB group;Bacteroidetes;Sphingobacteriia;Sphingobacteriales;Sphingobacteriaceae;Solitalea	Solitalea	5.46732e-05	0.000240719	0	6.17627e-05	0	0	0	8.02311e-05
genus	Main genome;Bacteria;Bacteria (superkingdom);Proteobacteria (superphylum);Proteobacteria;Gammaproteobacteria;Oceanospirillales;Oceanospirillaceae;Amphritea	Amphritea	5.46123e-05	0	0.000196998	0.000185288	0	0	0	0
genus	Main genome;Bacteria;Bacteria (superkingdom);PVC group (Planctobacteria);Verrucomicrobia;Verrucomicrobiae;Verrucomicrobiales;Verrucomicrobiaceae;Prosthecobacter	Prosthecobacter	5.34919e-05	0.000294212	0	0	0	0	0	8.02311e-05
genus	Main genome;Archaea;Archaea (superkingdom);Euryarchaeota (superphylum);Euryarchaeota;Methanomicrobia;Methanomicrobiales;Methanocorpusculaceae;Methanocorpusculum	Methanocorpusculum	5.30624e-05	0	0	0	0	0	0.000291206	8.02311e-05
genus	Main genome;Bacteria;Bacteria (superkingdom);FCB group;Bacteroidetes;Flavobacteriia;Flavobacteriales;Cryomorphaceae;Unknown NS10 marine group genus 1	Unknown NS10 marine group genus 1	4.97447e-05	0	3.93996e-05	0.000308814	0	0	0	0
genus	Main genome;Bacteria;Bacteria (superkingdom);Proteobacteria (superphylum);Proteobacteria;Gammaproteobacteria;Oceanospirillales;Oceanospirillaceae;Neptunomonas	Neptunomonas	4.94397e-05	0	0.000315196	3.08814e-05	0	0	0	0
genus	Main genome;Bacteria;Bacteria (superkingdom);PVC group (Planctobacteria);Lentisphaerae;Oligosphaeria;Oligosphaerales;Oligosphaeraceae;Unknown SBZC-1223 genus 1	Unknown SBZC-1223 genus 1	4.91746e-05	0	0	0	2.32981e-05	0	0	0.000320924
genus	Main genome;Bacteria;Bacteria (superkingdom);Proteobacteria (superphylum);Proteobacteria;Gammaproteobacteria;Pseudomonadales;Moraxellaceae;Acinetobacter	Acinetobacter	4.78589e-05	5.34931e-05	0	0	0	4.08263e-05	0	0.000240693
genus	Main genome;Bacteria;Bacteria (superkingdom);Terrabacteria;Armatimonadetes;Armatimonadia;Armatimonadales;Armatimonadaceae;Armatimonas	Armatimonas	4.58512e-05	0.000320959	0	0	0	0	0	0
genus	Main genome;Bacteria;Bacteria (superkingdom);Terrabacteria;Firmicutes;Bacilli;Lactobacillales;Streptococcaceae;Streptococcus	Streptococcus	4.41162e-05	0	0	0.000308814	0	0	0	0
genus	Main genome;Bacteria;Bacteria (superkingdom);FCB group;Ca. Latescibacteria (WS3);Ca. Latescibacter class incertae sedis;Ca. Latescibacter order incertae sedis;Ca. Latescibacter family incertae sedis;Unknown Ca. Latescibacter genus 2	Unknown Ca. Latescibacter genus 2	4.37236e-05	0	0	0	0	0	0.000145603	0.000160462
genus	Main genome;Bacteria;Bacteria (superkingdom);Spirochaetes (superphylum);Spirochaetes;Spirochaetia;Spirochaetales;Spirochaetaceae;Unknown Spirochaeta 2 genus 2	Unknown Spirochaeta 2 genus 2	4.22469e-05	0	0	0	6.98942e-05	0	0.000145603	8.02311e-05
genus	Main genome;Bacteria;Bacteria (superkingdom);Terrabacteria;Deinococcus-Thermus;Deinococci;Deinococcales;Deinococcaceae;Unknown Deinococcus genus 1	Unknown Deinococcus genus 1	4.20303e-05	0.000294212	0	0	0	0	0	0
genus	Main genome;Bacteria;Bacteria (superkingdom);Proteobacteria (superphylum);Proteobacteria;Betaproteobacteria;Nitrosomonadales;Nitrosomonadaceae;Nitrosomonas	Nitrosomonas	3.90772e-05	0	0.000157598	9.26441e-05	2.32981e-05	0	0	0
genus	Main genome;Bacteria;Bacteria (superkingdom);Proteobacteria (superphylum);Proteobacteria;Alphaproteobacteria;Rhodospirillales;Rhodospirillaceae;Unknown Magnetospira genus 1	Unknown Magnetospira genus 1	3.87964e-05	0	0	3.08814e-05	0	0	0	0.000240693
genus	Main genome;Bacteria;Bacteria (superkingdom);FCB group;Bacteroidetes;Bacteroidia;Bacteroidales;Bacteroidaceae;Bacteroides	Bacteroides	3.80464e-05	0.000133733	3.93996e-05	0	9.31923e-05	0	0	0
genus	Main genome;Bacteria;Bacteria (superkingdom);FCB group;Ca. Latescibacteria (WS3);Ca. Latescibacter class incertae sedis;Ca. Latescibacter order incertae sedis;Ca. Latescibacter family incertae sedis;Unknown Ca. Latescibacter genus 5	Unknown Ca. Latescibacter genus 5	3.55903e-05	0	0	0	2.32981e-05	0	0.000145603	8.02311e-05
genus	Main genome;Bacteria;Bacteria (superkingdom);FCB group;Bacteroidetes;Sphingobacteriia;Sphingobacteriales;Sphingobacteriaceae;Mucilaginibacter	Mucilaginibacter	3.43847e-05	0	0	0	0	0	0	0.000240693
genus	Main genome;Bacteria;Bacteria (superkingdom);Proteobacteria (superphylum);Proteobacteria;Deltaproteobacteria;Desulfobacterales;Desulfobacteraceae;Unknown Desulfatirhabdium genus 1	Unknown Desulfatirhabdium genus 1	3.43847e-05	0	0	0	0	0	0	0.000240693
genus	Main genome;Bacteria;Bacteria (superkingdom);Proteobacteria (superphylum);Proteobacteria;Alphaproteobacteria;Sphingomonadales;Sphingomonadaceae;Sphingomonas	Sphingomonas	3.23726e-05	2.67465e-05	3.93996e-05	0	0	0	0	0.000160462
genus	Main genome;Bacteria;Bacteria (superkingdom);FCB group;Caldithrix phylum incertae sedis;Caldithrix class incertae sedis;Caldithrix order incertae sedis;Caldithrix family incertae sedis;Caldithrix	Caldithrix	3.2262e-05	0	0	0	0	0	0.000145603	8.02311e-05
genus	Main genome;Bacteria;Bacteria (superkingdom);Proteobacteria (superphylum);Proteobacteria;Deltaproteobacteria;Bdellovibrionales;Bdellovibrionaceae;OM27 clade	OM27 clade	3.2262e-05	0	0	0	0	0	0.000145603	8.02311e-05
genus	Main genome;Bacteria;Bacteria (superkingdom);Proteobacteria (superphylum);Proteobacteria;Deltaproteobacteria;Bdellovibrionales;Bdellovibrionaceae;Unknown OM27 clade genus 1	Unknown OM27 clade genus 1	3.2262e-05	0	0	0	0	0	0.000145603	8.02311e-05
genus	Main genome;Bacteria;Bacteria (superkingdom);Proteobacteria (superphylum);Proteobacteria;Alphaproteobacteria;Rhizobiales;Rhodobiaceae;Anderseniella	Anderseniella	3.19635e-05	2.67465e-05	0.000196998	0	0	0	0	0
genus	Main genome;Bacteria;Bacteria (superkingdom);FCB group;Bacteroidetes;Cytophagia;Cytophagales;Flammeovirgaceae;Roseivirga	Roseivirga	3.17489e-05	0.000160479	0	6.17627e-05	0	0	0	0
genus	Main genome;Archaea;Archaea (superkingdom);Euryarchaeota (superphylum);Euryarchaeota;Methanomicrobia;Methanosarcinales;Methanosarcinaceae;Methanohalophilus	Methanohalophilus	3.14314e-05	0	0	0	0.000139788	0	0	8.02311e-05
genus	Main genome;Bacteria;Bacteria (superkingdom);Proteobacteria (superphylum);Proteobacteria;Alphaproteobacteria;Caulobacterales;Caulobacteraceae;Phenylobacterium	Phenylobacterium	3.05675e-05	0.000213972	0	0	0	0	0	0
genus	Main genome;Bacteria;Bacteria (superkingdom);Proteobacteria (superphylum);Proteobacteria;Alphaproteobacteria;Caulobacterales;Caulobacteraceae;Caulobacter	Caulobacter	3.05675e-05	0.000213972	0	0	0	0	0	0
genus	Main genome;Bacteria;Bacteria (superkingdom);Epsilonbacteraeota (superphylum);Epsilonbacteraeota;Campylobacteria;Campylobacterales;Thiovulaceae;Unknown Sulfurimonas genus 2	Unknown Sulfurimonas genus 2	2.89035e-05	0	7.87991e-05	0.000123525	0	0	0	0
genus	Main genome;Bacteria;Bacteria (superkingdom);Proteobacteria (superphylum);Proteobacteria;Deltaproteobacteria;Desulfarculales;Desulfarculaceae;Desulfocarbo	Desulfocarbo	2.87555e-05	0	0	0	0	4.08263e-05	0	0.000160462
genus	Main genome;Bacteria;Bacteria (superkingdom);FCB group;Bacteroidetes;Bacteroidia;Bacteroidales;Porphyromonadaceae;Macellibacteroides	Macellibacteroides	2.85969e-05	0.000106986	0	0	9.31923e-05	0	0	0
genus	Main genome;Bacteria;Bacteria (superkingdom);Terrabacteria;Actinobacteria;Actinobacteria (class);Micrococcales;Microbacteriaceae;Chryseoglobus	Chryseoglobus	2.84423e-05	5.34931e-05	0	0	0	0	0.000145603	0
genus	Main genome;Bacteria;Bacteria (superkingdom);PVC group (Planctobacteria);Chlamydiae;Chlamydiia;Chlamydiales;Simkaniaceae;Unknown Candidatus Fritschea genus 1	Unknown Candidatus Fritschea genus 1	2.83061e-05	0	0	0	0.00011649	8.16526e-05	0	0
genus	Main genome;Bacteria;Bacteria (superkingdom);Proteobacteria (superphylum);Proteobacteria;Deltaproteobacteria;Desulfuromonadales;Desulfuromonadaceae;Desulfuromusa	Desulfuromusa	2.78202e-05	0	7.87991e-05	9.26441e-05	2.32981e-05	0	0	0
genus	Main genome;Bacteria;Bacteria (superkingdom);Proteobacteria (superphylum);Proteobacteria;Gammaproteobacteria;Aeromonadales;Aeromonadaceae;Tolumonas	Tolumonas	2.57613e-05	0.000133733	0	0	4.65962e-05	0	0	0
genus	Main genome;Bacteria;Bacteria (superkingdom);FCB group;Bacteroidetes;Sphingobacteriia;Sphingobacteriales;Sphingobacteriaceae;Pedobacter	Pedobacter	2.46213e-05	2.67465e-05	0	0	0	0	0.000145603	0
genus	Main genome;Bacteria;Bacteria (superkingdom);PVC group (Planctobacteria);Ca. Omnitrophica (OP3);Ca. Omnitrophus class incertae sedis;Ca. Omnitrophus order incertae sedis;Ca. Omnitrophus family incertae sedis;Unknown Ca. Omnitrophus genus 2	Unknown Ca. Omnitrophus genus 2	2.46213e-05	2.67465e-05	0	0	0	0	0.000145603	0
genus	Main genome;Bacteria;Bacteria (superkingdom);Proteobacteria (superphylum);Proteobacteria;Gammaproteobacteria;Oceanospirillales;Oceanospirillaceae;Marinomonas	Marinomonas	2.4107e-05	0.000106986	0	6.17627e-05	0	0	0	0
genus	Main genome;Bacteria;Bacteria (superkingdom);Proteobacteria (superphylum);Proteobacteria;Gammaproteobacteria;Chromatiales;Chromatiaceae;Rheinheimera	Rheinheimera	2.39012e-05	2.67465e-05	7.87991e-05	6.17627e-05	0	0	0	0
genus	Main genome;Bacteria;Bacteria (superkingdom);Epsilonbacteraeota (superphylum);Epsilonbacteraeota;Campylobacteria;Campylobacterales;Arcobacteraceae;Unknown Arcobacter genus 4	Unknown Arcobacter genus 4	2.3275e-05	0	3.93996e-05	0.000123525	0	0	0	0
genus	Main genome;Bacteria;Bacteria (superkingdom);Terrabacteria;Firmicutes;Negativicutes;Selenomonadales;Veillonellaceae;Pelosinus	Pelosinus	2.29256e-05	0.000160479	0	0	0	0	0	0
genus	Main genome;Bacteria;Bacteria (superkingdom);FCB group;Caldithrix phylum incertae sedis;Caldithrix class incertae sedis;Caldithrix order incertae sedis;Caldithrix family incertae sedis;Unknown Caldithrix genus 1	Unknown Caldithrix genus 1	2.29232e-05	0	0	0	0	0	0	0.000160462
genus	Main genome;Bacteria;Bacteria (superkingdom);FCB group;Ca. Latescibacteria (WS3);Ca. Latescibacter class incertae sedis;Ca. Latescibacter order incertae sedis;Ca. Latescibacter family incertae sedis;Unknown Ca. Latescibacter genus 3	Unknown Ca. Latescibacter genus 3	2.29232e-05	0	0	0	0	0	0	0.000160462
genus	Main genome;Bacteria;Bacteria (superkingdom);FCB group;Ca. Latescibacteria (WS3);Ca. Latescibacter class incertae sedis;Ca. Latescibacter order incertae sedis;Ca. Latescibacter family incertae sedis;Unknown Ca. Latescibacter genus 4	Unknown Ca. Latescibacter genus 4	2.29232e-05	0	0	0	0	0	0	0.000160462
genus	Main genome;Bacteria;Bacteria (superkingdom);Proteobacteria (superphylum);Proteobacteria;Gammaproteobacteria;Legionellales;Coxiellaceae;Rickettsiella	Rickettsiella	2.29232e-05	0	0	0	0	0	0	0.000160462
genus	Main genome;Bacteria;Bacteria (superkingdom);Proteobacteria (superphylum);Proteobacteria;Deltaproteobacteria;Desulfovibrionales;Desulfovibrionaceae;Desulfovibrio	Desulfovibrio	2.29232e-05	0	0	0	0	0	0	0.000160462
genus	Main genome;Bacteria;Bacteria (superkingdom);Proteobacteria (superphylum);Proteobacteria;Deltaproteobacteria;Bdellovibrionales;Bacteriovoracaceae;Unknown Peredibacter genus 1	Unknown Peredibacter genus 1	2.29232e-05	0	0	0	0	0	0	0.000160462
genus	Main genome;Bacteria;Bacteria (superkingdom);Spirochaetes (superphylum);Spirochaetes;Spirochaetia;Spirochaetales;Spirochaetaceae;Unknown Sphaerochaeta genus 1	Unknown Sphaerochaeta genus 1	2.29232e-05	0	0	0	0	0	0	0.000160462
genus	Main genome;Bacteria;Bacteria (superkingdom);FCB group;Bacteroidetes;Flavobacteriia;Flavobacteriales;Flavobacteriaceae;Tamlana	Tamlana	2.2514e-05	0	0.000157598	0	0	0	0	0
genus	Main genome;Bacteria;Bacteria (superkingdom);Proteobacteria (superphylum);Proteobacteria;Alphaproteobacteria;Rhodospirillales;Rhodospirillaceae;Unknown Magnetospira genus 2	Unknown Magnetospira genus 2	2.2514e-05	0	0.000157598	0	0	0	0	0
genus	Main genome;Bacteria;Bacteria (superkingdom);FCB group;Caldithrix phylum incertae sedis;Caldithrix class incertae sedis;Caldithrix order incertae sedis;Caldithrix family incertae sedis;Unknown Caldithrix genus 2	Unknown Caldithrix genus 2	2.08004e-05	0	0	0	0	0	0.000145603	0
genus	Main genome;Bacteria;Bacteria (superkingdom);FCB group;Ca. Latescibacteria (WS3);Ca. Latescibacter class incertae sedis;Ca. Latescibacter order incertae sedis;Ca. Latescibacter family incertae sedis;Unknown Ca. Latescibacter genus 6	Unknown Ca. Latescibacter genus 6	2.08004e-05	0	0	0	0	0	0.000145603	0
genus	Main genome;Bacteria;Bacteria (superkingdom);Proteobacteria (superphylum);Proteobacteria;Alphaproteobacteria;Rhodospirillales;Rhodospirillaceae;Nisaea	Nisaea	2.08004e-05	0	0	0	0	0	0.000145603	0
genus	Main genome;Bacteria;Bacteria (superkingdom);Proteobacteria (superphylum);Proteobacteria;Deltaproteobacteria;Syntrophobacterales;Syntrophaceae;Desulfomonile	Desulfomonile	2.08004e-05	0	0	0	0	0	0.000145603	0
genus	Main genome;Bacteria;Bacteria (superkingdom);Spirochaetes (superphylum);Spirochaetes;Spirochaetia;Spirochaetales;Spirochaetaceae;Unknown Spirochaeta 2 genus 3	Unknown Spirochaeta 2 genus 3	2.08004e-05	0	0	0	0	0	0.000145603	0
genus	Main genome;Bacteria;Bacteria (superkingdom);Spirochaetes (superphylum);Spirochaetes;Spirochaetia;Spirochaetales;Spirochaetaceae;Unknown Spirochaeta 2 genus 4	Unknown Spirochaeta 2 genus 4	2.08004e-05	0	0	0	0	0	0.000145603	0
genus	Main genome;Bacteria;Bacteria (superkingdom);Acidobacteria (superphylum);Acidobacteria;Blastocatellia (Acidobacteria group 4);Blastocatellales;Blastocatellaceae;11-24	11-24	2.08004e-05	0	0	0	0	0	0.000145603	0
genus	Main genome;Bacteria;Bacteria (superkingdom);Acidobacteria (superphylum);Acidobacteria;Holophagae;Acanthopleuribacterales (Acidobacteria group 8);Acanthopleuribacteraceae;Thermotomaculum	Thermotomaculum	2.08004e-05	0	0	0	0	0	0.000145603	0
genus	Main genome;Bacteria;Bacteria (superkingdom);Fusobacteria (superphylum);Fusobacteria;Fusobacteriia;Fusobacteriales;Fusobacteriaceae;Propionigenium	Propionigenium	2.08004e-05	0	0	0	0	0	0.000145603	0
genus	Main genome;Bacteria;Bacteria (superkingdom);Proteobacteria (superphylum);Proteobacteria;Deltaproteobacteria;Bdellovibrionales;Bacteriovoracaceae;Unknown Peredibacter genus 2	Unknown Peredibacter genus 2	1.91047e-05	0.000133733	0	0	0	0	0	0
genus	Main genome;Bacteria;Bacteria (superkingdom);PVC group (Planctobacteria);Ca. Omnitrophica (OP3);Ca. Omnitrophus class incertae sedis;Ca. Omnitrophus order incertae sedis;Ca. Omnitrophus family incertae sedis;Unknown Ca. Omnitrophus genus 5	Unknown Ca. Omnitrophus genus 5	1.90672e-05	0	0	9.26441e-05	0	4.08263e-05	0	0
genus	Main genome;Bacteria;Bacteria (superkingdom);Proteobacteria (superphylum);Proteobacteria;Gammaproteobacteria;Oceanospirillales;Oleiphilaceae;Oleiphilus	Oleiphilus	1.71894e-05	2.67465e-05	3.93996e-05	3.08814e-05	2.32981e-05	0	0	0
genus	Main genome;Bacteria;Bacteria (superkingdom);Proteobacteria (superphylum);Proteobacteria;Gammaproteobacteria;Oceanospirillales;Litoricolaceae;Litoricola	Litoricola	1.58744e-05	8.02396e-05	0	3.08814e-05	0	0	0	0
genus	Main genome;Bacteria;Bacteria (superkingdom);Proteobacteria (superphylum);Proteobacteria;Gammaproteobacteria;Xanthomonadales;Xanthomonadaceae;Silanimonas	Silanimonas	1.56686e-05	0	7.87991e-05	3.08814e-05	0	0	0	0
genus	Main genome;Bacteria;Bacteria (superkingdom);Proteobacteria (superphylum);Proteobacteria;Deltaproteobacteria;Bdellovibrionales;Bdellovibrionaceae;Unknown OM27 clade genus 2	Unknown OM27 clade genus 2	1.56686e-05	0	7.87991e-05	3.08814e-05	0	0	0	0
genus	Main genome;Bacteria;Bacteria (superkingdom);Terrabacteria;Chloroflexi;Anaerolineae;Anaerolineales;Anaerolineaceae;Thermomarinilinea	Thermomarinilinea	1.54798e-05	0	0	6.17627e-05	4.65962e-05	0	0	0
genus	Main genome;Bacteria;Bacteria (superkingdom);Proteobacteria (superphylum);Proteobacteria;Gammaproteobacteria;Alteromonadales;Alteromonadaceae;Alishewanella	Alishewanella	1.52837e-05	0.000106986	0	0	0	0	0	0
genus	Main genome;Bacteria;Bacteria (superkingdom);Proteobacteria (superphylum);Proteobacteria;Gammaproteobacteria;Aeromonadales;Aeromonadaceae;Aeromonas	Aeromonas	1.52837e-05	0.000106986	0	0	0	0	0	0
genus	Main genome;Bacteria;Bacteria (superkingdom);Terrabacteria;Firmicutes;Clostridia;Clostridiales;Peptostreptococcaceae;Proteocatella	Proteocatella	1.52837e-05	0.000106986	0	0	0	0	0	0
genus	Main genome;Bacteria;Bacteria (superkingdom);Terrabacteria;Firmicutes;Negativicutes;Selenomonadales;Veillonellaceae;Zymophilus	Zymophilus	1.52837e-05	0.000106986	0	0	0	0	0	0
genus	Main genome;Bacteria;Bacteria (superkingdom);Terrabacteria;Firmicutes;Negativicutes;Selenomonadales;Acidaminococcaceae;Acidaminococcus	Acidaminococcus	1.52837e-05	0.000106986	0	0	0	0	0	0
genus	Main genome;Bacteria;Bacteria (superkingdom);Proteobacteria (superphylum);Proteobacteria;Alphaproteobacteria;Rhodospirillales;Rhodospirillales Incertae Sedis;Reyranella	Reyranella	1.52825e-05	2.67465e-05	0	0	0	0	0	8.02311e-05
genus	Main genome;Bacteria;Bacteria (superkingdom);Proteobacteria (superphylum);Proteobacteria;Gammaproteobacteria;Pseudomonadales;Moraxellaceae;Alkanindiges	Alkanindiges	1.52825e-05	2.67465e-05	0	0	0	0	0	8.02311e-05
genus	Main genome;Bacteria;Bacteria (superkingdom);Proteobacteria (superphylum);Proteobacteria;Gammaproteobacteria;Oceanospirillales;Oceanospirillaceae;Oceanospirillum	Oceanospirillum	1.44518e-05	0	3.93996e-05	6.17627e-05	0	0	0	0
genus	Main genome;Bacteria;Bacteria (superkingdom);Epsilonbacteraeota (superphylum);Epsilonbacteraeota;Campylobacteria;Campylobacterales;Arcobacteraceae;Unknown Arcobacter genus 1	Unknown Arcobacter genus 1	1.44518e-05	0	3.93996e-05	6.17627e-05	0	0	0	0
genus	Main genome;Bacteria;Bacteria (superkingdom);Epsilonbacteraeota (superphylum);Epsilonbacteraeota;Campylobacteria;Campylobacterales;Arcobacteraceae;Unknown Arcobacter genus 3	Unknown Arcobacter genus 3	1.44518e-05	0	3.93996e-05	6.17627e-05	0	0	0	0
genus	Main genome;Bacteria;Bacteria (superkingdom);Proteobacteria (superphylum);Proteobacteria;Alphaproteobacteria;Rhodobacterales;Rhodobacteraceae;Albirhodobacter	Albirhodobacter	1.14628e-05	8.02396e-05	0	0	0	0	0	0
genus	Main genome;Bacteria;Bacteria (superkingdom);Proteobacteria (superphylum);Proteobacteria;Alphaproteobacteria;Rhodospirillales;Acetobacteraceae;Roseomonas	Roseomonas	1.14628e-05	8.02396e-05	0	0	0	0	0	0
genus	Main genome;Bacteria;Bacteria (superkingdom);Proteobacteria (superphylum);Proteobacteria;Deltaproteobacteria;Bdellovibrionales;Bacteriovoracaceae;Unknown Peredibacter genus 4	Unknown Peredibacter genus 4	1.14628e-05	8.02396e-05	0	0	0	0	0	0
genus	Main genome;Bacteria;Bacteria (superkingdom);FCB group;Bacteroidetes;Flavobacteriia;Flavobacteriales;Flavobacteriaceae;Chryseobacterium	Chryseobacterium	1.14616e-05	0	0	0	0	0	0	8.02311e-05
genus	Main genome;Bacteria;Bacteria (superkingdom);FCB group;Ca. Latescibacteria (WS3);Ca. Latescibacter class incertae sedis;Ca. Latescibacter order incertae sedis;Ca. Latescibacter family incertae sedis;Unknown Ca. Latescibacter genus 1	Unknown Ca. Latescibacter genus 1	1.14616e-05	0	0	0	0	0	0	8.02311e-05
genus	Main genome;Bacteria;Bacteria (superkingdom);Proteobacteria (superphylum);Proteobacteria;Gammaproteobacteria;Legionellales;Coxiellaceae;Coxiella	Coxiella	1.14616e-05	0	0	0	0	0	0	8.02311e-05
genus	Main genome;Bacteria;Bacteria (superkingdom);Proteobacteria (superphylum);Proteobacteria;Deltaproteobacteria;Desulfovibrionales;Desulfovibrionaceae;Unknown Desulfovibrio genus 1	Unknown Desulfovibrio genus 1	1.14616e-05	0	0	0	0	0	0	8.02311e-05
genus	Main genome;Bacteria;Bacteria (superkingdom);Proteobacteria (superphylum);Proteobacteria;Deltaproteobacteria;Desulfobacterales;Desulfobacteraceae;Unknown SEEP-SRB1 genus 1	Unknown SEEP-SRB1 genus 1	1.14616e-05	0	0	0	0	0	0	8.02311e-05
genus	Main genome;Bacteria;Bacteria (superkingdom);Proteobacteria (superphylum);Proteobacteria;Deltaproteobacteria;Desulfobacterales;Desulfobacteraceae;Unknown SEEP-SRB1 genus 2	Unknown SEEP-SRB1 genus 2	1.14616e-05	0	0	0	0	0	0	8.02311e-05
genus	Main genome;Bacteria;Bacteria (superkingdom);Proteobacteria (superphylum);Proteobacteria;Deltaproteobacteria;Desulfobacterales;Desulfobulbaceae;Desulfobulbus	Desulfobulbus	1.14616e-05	0	0	0	0	0	0	8.02311e-05
genus	Main genome;Bacteria;Bacteria (superkingdom);Proteobacteria (superphylum);Proteobacteria;Deltaproteobacteria;Desulfobacterales;Desulfobulbaceae;Unknown Desulfocapsa genus 1	Unknown Desulfocapsa genus 1	1.14616e-05	0	0	0	0	0	0	8.02311e-05
genus	Main genome;Bacteria;Bacteria (superkingdom);PVC group (Planctobacteria);Planctomycetes;Phycisphaerae;Phycisphaerales;Phycisphaeraceae;Urania-1B-19 marine sediment group	Urania-1B-19 marine sediment group	1.14616e-05	0	0	0	0	0	0	8.02311e-05
genus	Main genome;Bacteria;Bacteria (superkingdom);Acidobacteria (superphylum);Acidobacteria;Solibacteres (Acidobacteria group 3);Solibacterales;Bryobacteraceae;Bryobacter	Bryobacter	1.14616e-05	0	0	0	0	0	0	8.02311e-05
genus	Main genome;Bacteria;Bacteria (superkingdom);Acidobacteria (superphylum);Acidobacteria;Solibacteres (Acidobacteria group 3);Solibacterales;Solibacteraceae;Unknown Ca. Solibacter genus 1	Unknown Ca. Solibacter genus 1	1.14616e-05	0	0	0	0	0	0	8.02311e-05
genus	Main genome;Bacteria;Bacteria (superkingdom);Terrabacteria;Actinobacteria;Actinobacteria (class);Micrococcales;Cellulomonadaceae;Cellulomonas	Cellulomonas	1.14608e-05	0	3.93996e-05	0	0	4.08263e-05	0	0
genus	Main genome;Bacteria;Bacteria (superkingdom);FCB group;Bacteroidetes;Chitinophagia;Chitinophagales;Chitinophagaceae;Ferruginibacter	Ferruginibacter	1.1257e-05	0	7.87991e-05	0	0	0	0	0
genus	Main genome;Bacteria;Bacteria (superkingdom);Proteobacteria (superphylum);Proteobacteria;Gammaproteobacteria;Thiotrichales;Thiotrichaceae;Cocleimonas	Cocleimonas	1.1257e-05	0	7.87991e-05	0	0	0	0	0
genus	Main genome;Bacteria;Bacteria (superkingdom);Proteobacteria (superphylum);Proteobacteria;Gammaproteobacteria;Cellvibrionales;Porticoccaceae;C1-B045	C1-B045	1.1257e-05	0	7.87991e-05	0	0	0	0	0
genus	Main genome;Bacteria;Bacteria (superkingdom);Proteobacteria (superphylum);Proteobacteria;Gammaproteobacteria;Sedimenticola order incertae sedis;Sedimenticola family incertae sedis;Sedimenticola	Sedimenticola	1.1257e-05	0	7.87991e-05	0	0	0	0	0
genus	Main genome;Bacteria;Bacteria (superkingdom);Proteobacteria (superphylum);Proteobacteria;Deltaproteobacteria;Bdellovibrionales;Bacteriovoracaceae;Unknown Peredibacter genus 5	Unknown Peredibacter genus 5	1.1257e-05	0	7.87991e-05	0	0	0	0	0
genus	Main genome;Bacteria;Bacteria (superkingdom);PVC group (Planctobacteria);Verrucomicrobia;Spartobacteria;Chthoniobacterales;Chthoniobacteraceae;Unknown Chthoniobacter genus 1	Unknown Chthoniobacter genus 1	1.1257e-05	0	7.87991e-05	0	0	0	0	0
genus	Main genome;Bacteria;Bacteria (superkingdom);Proteobacteria (superphylum);Proteobacteria;Alphaproteobacteria;Rhodobacterales;Rhodobacteraceae;Celeribacter	Celeribacter	1.00401e-05	0	3.93996e-05	3.08814e-05	0	0	0	0
genus	Main genome;Bacteria;Bacteria (superkingdom);Terrabacteria;Actinobacteria;Acidimicrobiia;Acidimicrobiales;Acidimicrobiales Incertae Sedis;Candidatus Microthrix	Candidatus Microthrix	1.00401e-05	0	3.93996e-05	3.08814e-05	0	0	0	0
genus	Main genome;Bacteria;Bacteria (superkingdom);Proteobacteria (superphylum);Proteobacteria;Deltaproteobacteria;Desulfovibrionales;Desulfovibrionaceae;Unknown Desulfovibrio genus 2	Unknown Desulfovibrio genus 2	9.98489e-06	0	0	0	6.98942e-05	0	0	0
genus	Main genome;Archaea;Archaea (superkingdom);Euryarchaeota (superphylum);Euryarchaeota;Methanomicrobia;Methanomicrobiales;Methanoregulaceae;Methanoregula	Methanoregula	9.98489e-06	0	0	0	6.98942e-05	0	0	0
genus	Main genome;Bacteria;Bacteria (superkingdom);Terrabacteria;Actinobacteria;Actinobacteria (class);Micrococcales;Microbacteriaceae;Yonghaparkia	Yonghaparkia	9.44944e-06	2.67465e-05	3.93996e-05	0	0	0	0	0
genus	Main genome;Bacteria;Bacteria (superkingdom);Proteobacteria (superphylum);Proteobacteria;Betaproteobacteria;Nitrosomonadales;Nitrosomonadaceae;Unknown Nitrosomonas genus 1	Unknown Nitrosomonas genus 1	8.82324e-06	0	0	6.17627e-05	0	0	0	0
genus	Main genome;Bacteria;Bacteria (superkingdom);Proteobacteria (superphylum);Proteobacteria;Deltaproteobacteria;Desulfuromonadales;Desulfuromonadaceae;Desulfuromonas	Desulfuromonas	8.82324e-06	0	0	6.17627e-05	0	0	0	0
genus	Main genome;Bacteria;Bacteria (superkingdom);Terrabacteria;Firmicutes;Negativicutes;Selenomonadales;Veillonellaceae;Veillonella	Veillonella	8.82324e-06	0	0	6.17627e-05	0	0	0	0
genus	Main genome;Bacteria;Bacteria (superkingdom);Spirochaetes (superphylum);Spirochaetes;Spirochaetia;Spirochaetales;Spirochaetaceae;Unknown Spirochaeta 2 genus 1	Unknown Spirochaeta 2 genus 1	8.82324e-06	0	0	6.17627e-05	0	0	0	0
genus	Main genome;Bacteria;Bacteria (superkingdom);Proteobacteria (superphylum);Proteobacteria;Alphaproteobacteria;Rhodobacterales;Rhodobacteraceae;Gemmobacter	Gemmobacter	8.23256e-06	2.67465e-05	0	3.08814e-05	0	0	0	0
genus	Main genome;Bacteria;Bacteria (superkingdom);Proteobacteria (superphylum);Proteobacteria;Gammaproteobacteria;Oceanospirillales;Oceanospirillaceae;Reinekea	Reinekea	8.23256e-06	2.67465e-05	0	3.08814e-05	0	0	0	0
genus	Main genome;Bacteria;Bacteria (superkingdom);Proteobacteria (superphylum);Proteobacteria;Gammaproteobacteria;Cellvibrionales;Spongiibacteraceae;BD1-7 clade	BD1-7 clade	8.23256e-06	2.67465e-05	0	3.08814e-05	0	0	0	0
genus	Main genome;Bacteria;Bacteria (superkingdom);FCB group;Bacteroidetes;Cytophagia;Cytophagales;Cytophagaceae;Pseudarcicella	Pseudarcicella	7.64187e-06	5.34931e-05	0	0	0	0	0	0
genus	Main genome;Bacteria;Bacteria (superkingdom);FCB group;Bacteroidetes;Bacteroidia;Bacteroidales;Porphyromonadaceae;Paludibacter	Paludibacter	7.64187e-06	5.34931e-05	0	0	0	0	0	0
genus	Main genome;Bacteria;Bacteria (superkingdom);FCB group;Bacteroidetes;Chitinophagia;Chitinophagales;Chitinophagaceae;Dinghuibacter	Dinghuibacter	7.64187e-06	5.34931e-05	0	0	0	0	0	0
genus	Main genome;Bacteria;Bacteria (superkingdom);Proteobacteria (superphylum);Proteobacteria;Deltaproteobacteria;Bdellovibrionales;Bacteriovoracaceae;Unknown Peredibacter genus 3	Unknown Peredibacter genus 3	7.64187e-06	5.34931e-05	0	0	0	0	0	0
genus	Main genome;Bacteria;Bacteria (superkingdom);Proteobacteria (superphylum);Proteobacteria;Deltaproteobacteria;Desulfobacterales;Desulfobulbaceae;Desulforhopalus	Desulforhopalus	7.64187e-06	5.34931e-05	0	0	0	0	0	0
genus	Main genome;Bacteria;Bacteria (superkingdom);Terrabacteria;Firmicutes;Clostridia;Clostridiales;Lachnospiraceae;Lachnoclostridium	Lachnoclostridium	7.64187e-06	5.34931e-05	0	0	0	0	0	0
genus	Main genome;Bacteria;Bacteria (superkingdom);Terrabacteria;Actinobacteria;Actinobacteria (class);Micrococcales;Microbacteriaceae;Alpinimonas	Alpinimonas	7.64187e-06	5.34931e-05	0	0	0	0	0	0
genus	Main genome;Bacteria;Bacteria (superkingdom);Nitrospirae (superphylum);Nitrospirae;Nitrospira;Nitrospirales;Nitrospiraceae;Nitrospira (Nitrospiraceae)	Nitrospira (Nitrospiraceae)	7.64187e-06	5.34931e-05	0	0	0	0	0	0
genus	Main genome;Archaea;Archaea (superkingdom);Euryarchaeota (superphylum);Euryarchaeota;Thermoplasmata;Methanomassiliicoccales;Ca. Methanoplasmaceae (GIT clade);Candidatus Methanogranum	Candidatus Methanogranum	7.64187e-06	5.34931e-05	0	0	0	0	0	0
genus	Main genome;Bacteria;Bacteria (superkingdom);FCB group;Chlorobi;Chlorobia;Chlorobiales;Chlorobiaceae;Unknown Chlorobium genus 3	Unknown Chlorobium genus 3	6.65659e-06	0	0	0	4.65962e-05	0	0	0
genus	Main genome;Bacteria;Bacteria (superkingdom);Terrabacteria;Firmicutes;Clostridia;Clostridiales;Ruminococcaceae;Ruminococcus 1	Ruminococcus 1	6.65659e-06	0	0	0	4.65962e-05	0	0	0
genus	Main genome;Bacteria;Bacteria (superkingdom);FCB group;Bacteroidetes;Bacteroidia;Bacteroidales;Bacteroidaceae;Unknown Bacteroides genus 1	Unknown Bacteroides genus 1	5.83233e-06	0	0	0	0	4.08263e-05	0	0
genus	Main genome;Bacteria;Bacteria (superkingdom);FCB group;Bacteroidetes;Flavobacteriia;Flavobacteriales;Flavobacteriaceae;Cloacibacterium	Cloacibacterium	5.83233e-06	0	0	0	0	4.08263e-05	0	0
genus	Main genome;Bacteria;Bacteria (superkingdom);FCB group;Chlorobi;Chlorobia;Chlorobiales;Chlorobiaceae;Unknown Chlorobium genus 4	Unknown Chlorobium genus 4	5.83233e-06	0	0	0	0	4.08263e-05	0	0
genus	Main genome;Bacteria;Bacteria (superkingdom);Proteobacteria (superphylum);Proteobacteria;Alphaproteobacteria;Sneathiellales;Sneathiellaceae;Sneathiella	Sneathiella	5.83233e-06	0	0	0	0	4.08263e-05	0	0
genus	Main genome;Bacteria;Bacteria (superkingdom);Proteobacteria (superphylum);Proteobacteria;Gammaproteobacteria;Legionellales;Coxiellaceae;Unknown Aquicella genus 2	Unknown Aquicella genus 2	5.83233e-06	0	0	0	0	4.08263e-05	0	0
genus	Main genome;Bacteria;Bacteria (superkingdom);PVC group (Planctobacteria);Planctomycetes;Phycisphaerae;Phycisphaerales;Phycisphaeraceae;CL500-3	CL500-3	5.83233e-06	0	0	0	0	4.08263e-05	0	0
genus	Main genome;Bacteria;Bacteria (superkingdom);PVC group (Planctobacteria);Ca. Omnitrophica (OP3);Ca. Omnitrophus class incertae sedis;Ca. Omnitrophus order incertae sedis;Ca. Omnitrophus family incertae sedis;Unknown Ca. Omnitrophus genus 6	Unknown Ca. Omnitrophus genus 6	5.83233e-06	0	0	0	0	4.08263e-05	0	0
genus	Main genome;Bacteria;Bacteria (superkingdom);FCB group;Bacteroidetes;Flavobacteriia;Flavobacteriales;Flavobacteriaceae;NS4 marine group	NS4 marine group	5.62851e-06	0	3.93996e-05	0	0	0	0	0
genus	Main genome;Bacteria;Bacteria (superkingdom);Proteobacteria (superphylum);Proteobacteria;Betaproteobacteria;Burkholderiales;Comamonadaceae;Leptothrix	Leptothrix	5.62851e-06	0	3.93996e-05	0	0	0	0	0
genus	Main genome;Bacteria;Bacteria (superkingdom);Proteobacteria (superphylum);Proteobacteria;Betaproteobacteria;Nitrosomonadales;Nitrosomonadaceae;Candidatus Branchiomonas	Candidatus Branchiomonas	5.62851e-06	0	3.93996e-05	0	0	0	0	0
genus	Main genome;Bacteria;Bacteria (superkingdom);Proteobacteria (superphylum);Proteobacteria;Betaproteobacteria;Neisseriales;Neisseriaceae;Paludibacterium	Paludibacterium	5.62851e-06	0	3.93996e-05	0	0	0	0	0
genus	Main genome;Bacteria;Bacteria (superkingdom);Proteobacteria (superphylum);Proteobacteria;Alphaproteobacteria;Rhizobiales;Hyphomicrobiaceae;Filomicrobium	Filomicrobium	5.62851e-06	0	3.93996e-05	0	0	0	0	0
genus	Main genome;Bacteria;Bacteria (superkingdom);Proteobacteria (superphylum);Proteobacteria;Alphaproteobacteria;Rhizobiales;Rhizobiales Incertae Sedis;Candidatus Phaeomarinobacter	Candidatus Phaeomarinobacter	5.62851e-06	0	3.93996e-05	0	0	0	0	0
genus	Main genome;Bacteria;Bacteria (superkingdom);Proteobacteria (superphylum);Proteobacteria;Alphaproteobacteria;Rhodobacterales;Rhodobacteraceae;Oceaniovalibus	Oceaniovalibus	5.62851e-06	0	3.93996e-05	0	0	0	0	0
genus	Main genome;Bacteria;Bacteria (superkingdom);Proteobacteria (superphylum);Proteobacteria;Gammaproteobacteria;Alteromonadales;Moritellaceae;Moritella	Moritella	5.62851e-06	0	3.93996e-05	0	0	0	0	0
genus	Main genome;Bacteria;Bacteria (superkingdom);Proteobacteria (superphylum);Proteobacteria;Gammaproteobacteria;Alteromonadales;Pseudoalteromonadaceae;Unknown Algicola genus 1	Unknown Algicola genus 1	5.62851e-06	0	3.93996e-05	0	0	0	0	0
genus	Main genome;Bacteria;Bacteria (superkingdom);Proteobacteria (superphylum);Proteobacteria;Gammaproteobacteria;Legionellales;Coxiellaceae;Unknown Aquicella genus 1	Unknown Aquicella genus 1	5.62851e-06	0	3.93996e-05	0	0	0	0	0
genus	Main genome;Bacteria;Bacteria (superkingdom);Proteobacteria (superphylum);Proteobacteria;Deltaproteobacteria;Bdellovibrionales;Bdellovibrionaceae;Bdellovibrio	Bdellovibrio	5.62851e-06	0	3.93996e-05	0	0	0	0	0
genus	Main genome;Bacteria;Bacteria (superkingdom);Proteobacteria (superphylum);Proteobacteria;Deltaproteobacteria;Myxococcales;Sandaracinaceae;Unknown Sandaracinus genus 1	Unknown Sandaracinus genus 1	5.62851e-06	0	3.93996e-05	0	0	0	0	0
genus	Main genome;Bacteria;Bacteria (superkingdom);Terrabacteria;Firmicutes;Clostridia;Clostridiales;Clostridiaceae 1;Clostridium sensu stricto 7	Clostridium sensu stricto 7	5.62851e-06	0	3.93996e-05	0	0	0	0	0
genus	Main genome;Bacteria;Bacteria (superkingdom);Terrabacteria;Firmicutes;Bacilli;Lactobacillales;Aerococcaceae;Ignavigranum	Ignavigranum	5.62851e-06	0	3.93996e-05	0	0	0	0	0
genus	Main genome;Bacteria;Bacteria (superkingdom);Terrabacteria;Actinobacteria;Acidimicrobiia;Acidimicrobiales;Acidimicrobiaceae;Unknown CL500-29 marine group genus 1	Unknown CL500-29 marine group genus 1	5.62851e-06	0	3.93996e-05	0	0	0	0	0
genus	Main genome;Bacteria;Bacteria (superkingdom);PVC group (Planctobacteria);Ca. Omnitrophica (OP3);Ca. Omnitrophus class incertae sedis;Ca. Omnitrophus order incertae sedis;Ca. Omnitrophus family incertae sedis;Unknown Ca. Omnitrophus genus 3	Unknown Ca. Omnitrophus genus 3	5.62851e-06	0	3.93996e-05	0	0	0	0	0
genus	Main genome;Bacteria;Bacteria (superkingdom);PVC group (Planctobacteria);Ca. Omnitrophica (OP3);Ca. Omnitrophus class incertae sedis;Ca. Omnitrophus order incertae sedis;Ca. Omnitrophus family incertae sedis;Unknown Ca. Omnitrophus genus 4	Unknown Ca. Omnitrophus genus 4	5.62851e-06	0	3.93996e-05	0	0	0	0	0
genus	Main genome;Bacteria;Bacteria (superkingdom);Epsilonbacteraeota (superphylum);Epsilonbacteraeota;Campylobacteria;Campylobacterales;Arcobacteraceae;Unknown Arcobacter genus 2	Unknown Arcobacter genus 2	5.62851e-06	0	3.93996e-05	0	0	0	0	0
genus	Main genome;Bacteria;Bacteria (superkingdom);Epsilonbacteraeota (superphylum);Epsilonbacteraeota;Campylobacteria;Campylobacterales;Thiovulaceae;Sulfuricurvum	Sulfuricurvum	5.62851e-06	0	3.93996e-05	0	0	0	0	0
genus	Main genome;Bacteria;Bacteria (superkingdom);FCB group;Bacteroidetes;Bacteroidia;Bacteroidales;Porphyromonadaceae;Porphyromonas	Porphyromonas	4.41162e-06	0	0	3.08814e-05	0	0	0	0
genus	Main genome;Bacteria;Bacteria (superkingdom);FCB group;Bacteroidetes;Saprospiria;Saprospirales;Saprospiraceae;Aureispira	Aureispira	4.41162e-06	0	0	3.08814e-05	0	0	0	0
genus	Main genome;Bacteria;Bacteria (superkingdom);FCB group;Chlorobi;Chlorobia;Chlorobiales;Chlorobiaceae;Unknown Chlorobium genus 1	Unknown Chlorobium genus 1	4.41162e-06	0	0	3.08814e-05	0	0	0	0
genus	Main genome;Bacteria;Bacteria (superkingdom);Proteobacteria (superphylum);Proteobacteria;Betaproteobacteria;Burkholderiales;Comamonadaceae;Aquabacterium	Aquabacterium	4.41162e-06	0	0	3.08814e-05	0	0	0	0
genus	Main genome;Bacteria;Bacteria (superkingdom);Proteobacteria (superphylum);Proteobacteria;Alphaproteobacteria;Sphingomonadales;Sphingomonadaceae;Sphingobium	Sphingobium	4.41162e-06	0	0	3.08814e-05	0	0	0	0
genus	Main genome;Bacteria;Bacteria (superkingdom);Proteobacteria (superphylum);Proteobacteria;Gammaproteobacteria;Oceanospirillales;Alcanivoracaceae;Unknown Kangiella genus 1	Unknown Kangiella genus 1	4.41162e-06	0	0	3.08814e-05	0	0	0	0
genus	Main genome;Bacteria;Bacteria (superkingdom);Proteobacteria (superphylum);Proteobacteria;Gammaproteobacteria;Oceanospirillales;Oceanospirillaceae;Oleispira	Oleispira	4.41162e-06	0	0	3.08814e-05	0	0	0	0
genus	Main genome;Bacteria;Bacteria (superkingdom);Proteobacteria (superphylum);Proteobacteria;Gammaproteobacteria;Pasteurellales;Pasteurellaceae;Haemophilus	Haemophilus	4.41162e-06	0	0	3.08814e-05	0	0	0	0
genus	Main genome;Bacteria;Bacteria (superkingdom);Proteobacteria (superphylum);Proteobacteria;Deltaproteobacteria;Desulfobacterales;Desulfobulbaceae;Unknown Desulfocapsa genus 2	Unknown Desulfocapsa genus 2	4.41162e-06	0	0	3.08814e-05	0	0	0	0
genus	Main genome;Bacteria;Bacteria (superkingdom);Terrabacteria;Firmicutes;Clostridia;Clostridiales;Ruminococcaceae;Unknown Ruminococcaceae UCG-012 genus 1	Unknown Ruminococcaceae UCG-012 genus 1	4.41162e-06	0	0	3.08814e-05	0	0	0	0
genus	Main genome;Bacteria;Bacteria (superkingdom);Terrabacteria;Firmicutes;Clostridia;Clostridiales;Family XII (Clostridiales);Unknown Fusibacter genus 1	Unknown Fusibacter genus 1	4.41162e-06	0	0	3.08814e-05	0	0	0	0
genus	Main genome;Bacteria;Bacteria (superkingdom);Terrabacteria;Actinobacteria;Actinobacteria (class);Propionibacteriales;Propionibacteriaceae;Propionibacterium	Propionibacterium	4.41162e-06	0	0	3.08814e-05	0	0	0	0
genus	Main genome;Bacteria;Bacteria (superkingdom);Epsilonbacteraeota (superphylum);Epsilonbacteraeota;Campylobacteria;Campylobacterales;Arcobacteraceae;Unknown Arcobacter genus 5	Unknown Arcobacter genus 5	4.41162e-06	0	0	3.08814e-05	0	0	0	0
genus	Main genome;Bacteria;Bacteria (superkingdom);FCB group;Bacteroidetes;Cytophagia;Cytophagales;Cytophagaceae;Unknown Leadbetterella genus 1	Unknown Leadbetterella genus 1	3.82094e-06	2.67465e-05	0	0	0	0	0	0
genus	Main genome;Bacteria;Bacteria (superkingdom);FCB group;Bacteroidetes;Bacteroidia;Bacteroidales;Porphyromonadaceae;Parabacteroides	Parabacteroides	3.82094e-06	2.67465e-05	0	0	0	0	0	0
genus	Main genome;Bacteria;Bacteria (superkingdom);FCB group;Bacteroidetes;Chitinophagia;Chitinophagales;Chitinophagaceae;Filimonas	Filimonas	3.82094e-06	2.67465e-05	0	0	0	0	0	0
genus	Main genome;Bacteria;Bacteria (superkingdom);FCB group;Gemmatimonadetes;Gemmatimonadetes (class);Gemmatimonadales;Gemmatimonadaceae;Gemmatimonas	Gemmatimonas	3.82094e-06	2.67465e-05	0	0	0	0	0	0
genus	Main genome;Bacteria;Bacteria (superkingdom);FCB group;Rhodothermaeota;Rhodothermia;Rhodothermales;Rubricoccaceae;Rubrivirga	Rubrivirga	3.82094e-06	2.67465e-05	0	0	0	0	0	0
genus	Main genome;Bacteria;Bacteria (superkingdom);Proteobacteria (superphylum);Proteobacteria;Betaproteobacteria;Burkholderiales;Comamonadaceae;Ideonella	Ideonella	3.82094e-06	2.67465e-05	0	0	0	0	0	0
genus	Main genome;Bacteria;Bacteria (superkingdom);Proteobacteria (superphylum);Proteobacteria;Betaproteobacteria;Burkholderiales;Burkholderiaceae;Unknown Polynucleobacter genus 1	Unknown Polynucleobacter genus 1	3.82094e-06	2.67465e-05	0	0	0	0	0	0
genus	Main genome;Bacteria;Bacteria (superkingdom);Proteobacteria (superphylum);Proteobacteria;Betaproteobacteria;Burkholderiales;Oxalobacteraceae;Massilia	Massilia	3.82094e-06	2.67465e-05	0	0	0	0	0	0
genus	Main genome;Bacteria;Bacteria (superkingdom);Proteobacteria (superphylum);Proteobacteria;Betaproteobacteria;Nitrosomonadales;Nitrosomonadaceae;Nitrosospira	Nitrosospira	3.82094e-06	2.67465e-05	0	0	0	0	0	0
genus	Main genome;Bacteria;Bacteria (superkingdom);Proteobacteria (superphylum);Proteobacteria;Alphaproteobacteria;Sphingomonadales;Erythrobacteraceae;Erythrobacter	Erythrobacter	3.82094e-06	2.67465e-05	0	0	0	0	0	0
genus	Main genome;Bacteria;Bacteria (superkingdom);Proteobacteria (superphylum);Proteobacteria;Alphaproteobacteria;Caulobacterales;Hyphomonadaceae;Hirschia	Hirschia	3.82094e-06	2.67465e-05	0	0	0	0	0	0
genus	Main genome;Bacteria;Bacteria (superkingdom);Proteobacteria (superphylum);Proteobacteria;Gammaproteobacteria;Cellvibrionales;Cellvibrionaceae;Cellvibrio	Cellvibrio	3.82094e-06	2.67465e-05	0	0	0	0	0	0
genus	Main genome;Bacteria;Bacteria (superkingdom);Proteobacteria (superphylum);Proteobacteria;Deltaproteobacteria;Myxococcales;Archangiaceae;Anaeromyxobacter	Anaeromyxobacter	3.82094e-06	2.67465e-05	0	0	0	0	0	0
genus	Main genome;Bacteria;Bacteria (superkingdom);Proteobacteria (superphylum);Proteobacteria;Deltaproteobacteria;Desulfobacterales;Desulfobulbaceae;[Desulfobacterium] catecholicum group	[Desulfobacterium] catecholicum group	3.82094e-06	2.67465e-05	0	0	0	0	0	0
genus	Main genome;Bacteria;Bacteria (superkingdom);Proteobacteria (superphylum);Proteobacteria;Deltaproteobacteria;Syntrophobacterales;Syntrophaceae;Smithella	Smithella	3.82094e-06	2.67465e-05	0	0	0	0	0	0
genus	Main genome;Bacteria;Bacteria (superkingdom);Terrabacteria;Firmicutes;Clostridia;Clostridiales;Clostridiaceae 1;Clostridium sensu stricto 1	Clostridium sensu stricto 1	3.82094e-06	2.67465e-05	0	0	0	0	0	0
genus	Main genome;Bacteria;Bacteria (superkingdom);Terrabacteria;Firmicutes;Negativicutes;Selenomonadales;Veillonellaceae;Propionispira	Propionispira	3.82094e-06	2.67465e-05	0	0	0	0	0	0
genus	Main genome;Bacteria;Bacteria (superkingdom);Terrabacteria;Firmicutes;Negativicutes;Selenomonadales;Acidaminococcaceae;Phascolarctobacterium	Phascolarctobacterium	3.82094e-06	2.67465e-05	0	0	0	0	0	0
genus	Main genome;Bacteria;Bacteria (superkingdom);Terrabacteria;Actinobacteria;Actinobacteria (class);Micrococcales;Micrococcaceae;Micrococcus	Micrococcus	3.82094e-06	2.67465e-05	0	0	0	0	0	0
genus	Main genome;Bacteria;Bacteria (superkingdom);PVC group (Planctobacteria);Verrucomicrobia;Spartobacteria;Chthoniobacterales;Chthoniobacteraceae;Chthoniobacter	Chthoniobacter	3.82094e-06	2.67465e-05	0	0	0	0	0	0
genus	Main genome;Bacteria;Bacteria (superkingdom);Acidobacteria (superphylum);Acidobacteria;Blastocatellia (Acidobacteria group 4);Blastocatellales;Blastocatellaceae;Stenotrophobacter	Stenotrophobacter	3.82094e-06	2.67465e-05	0	0	0	0	0	0
genus	Main genome;Bacteria;Bacteria (superkingdom);Fusobacteria (superphylum);Fusobacteria;Fusobacteriia;Fusobacteriales;Leptotrichiaceae;Leptotrichia	Leptotrichia	3.82094e-06	2.67465e-05	0	0	0	0	0	0
genus	Main genome;Bacteria;Bacteria (superkingdom);FCB group;Bacteroidetes;Bacteroidia;Bacteroidales;Prevotellaceae;Unknown Prevotellaceae UCG-004 genus 1	Unknown Prevotellaceae UCG-004 genus 1	3.3283e-06	0	0	0	2.32981e-05	0	0	0
genus	Main genome;Bacteria;Bacteria (superkingdom);FCB group;Chlorobi;Chlorobia;Chlorobiales;Chlorobiaceae;Unknown Chlorobium genus 2	Unknown Chlorobium genus 2	3.3283e-06	0	0	0	2.32981e-05	0	0	0
genus	Main genome;Bacteria;Bacteria (superkingdom);Proteobacteria (superphylum);Proteobacteria;Alphaproteobacteria;Caulobacterales;Caulobacteraceae;Unknown Brevundimonas genus 1	Unknown Brevundimonas genus 1	3.3283e-06	0	0	0	2.32981e-05	0	0	0
genus	Main genome;Bacteria;Bacteria (superkingdom);Terrabacteria;Firmicutes;Bacilli;Bacillales;Staphylococcaceae;Staphylococcus	Staphylococcus	3.3283e-06	0	0	0	2.32981e-05	0	0	0
		Total classified at genus rank:	0.284027	0.342008	0.275994	0.235563	0.223941	0.582877	0.147204	0.1806

## Sheet: Richness
Rank	Full taxonomy	Taxon	1m	5m	5.5m	6m	7m	15m	15m
domain	Main genome;Bacteria	Bacteria	517	604	664	464	311	653	978
domain	Main genome;Archaea	Archaea	6	10	9	25	8	29	25
domain	Chloroplast;Eukaryota (Chloroplast)	Eukaryota (Chloroplast)	11	18	15	4	1	3	1
domain	Mitochondria;Eukaryota (Mitochondrion)	Eukaryota (Mitochondrion)	5	11	7	6	1	3	6
phylum	Main genome;Bacteria;Bacteria (superkingdom);FCB group;Bacteroidetes	Bacteroidetes	121	104	102	67	46	62	94
phylum	Main genome;Bacteria;Bacteria (superkingdom);FCB group;Balneolata	Balneolata	0	0	0	0	0	1	1
phylum	Main genome;Bacteria;Bacteria (superkingdom);FCB group;Marinimicrobia (SAR406 clade)	Marinimicrobia (SAR406 clade)	0	3	5	3	3	6	7
phylum	Main genome;Bacteria;Bacteria (superkingdom);FCB group;Gemmatimonadetes	Gemmatimonadetes	1	1	1	0	1	2	2
phylum	Main genome;Bacteria;Bacteria (superkingdom);FCB group;Rhodothermaeota	Rhodothermaeota	2	1	1	0	0	1	1
phylum	Main genome;Bacteria;Bacteria (superkingdom);FCB group;Chlorobi	Chlorobi	5	2	5	12	3	4	4
phylum	Main genome;Bacteria;Bacteria (superkingdom);FCB group;Fibrobacteres	Fibrobacteres	0	1	0	1	0	0	6
phylum	Main genome;Bacteria;Bacteria (superkingdom);FCB group;Caldithrix phylum incertae sedis	Caldithrix phylum incertae sedis	0	1	1	2	1	3	7
phylum	Main genome;Bacteria;Bacteria (superkingdom);FCB group;Ca. Latescibacteria (WS3)	Ca. Latescibacteria (WS3)	0	2	4	12	5	12	22
phylum	Main genome;Bacteria;Bacteria (superkingdom);FCB group;Ignavibacteriae	Ignavibacteriae	1	0	0	0	0	1	3
phylum	Main genome;Bacteria;Bacteria (superkingdom);FCB group;Cloacimonetes	Cloacimonetes	0	1	0	0	0	3	5
phylum	Main genome;Bacteria;Bacteria (superkingdom);FCB group;Ca. Zixibacteria (RBG-1)	Ca. Zixibacteria (RBG-1)	0	0	0	0	0	4	7
phylum	Main genome;Bacteria;Bacteria (superkingdom);FCB group;LCP-89	LCP-89	0	0	0	0	0	1	3
phylum	Main genome;Bacteria;Bacteria (superkingdom);Proteobacteria (superphylum);Proteobacteria	Proteobacteria	190	262	259	149	97	159	269
phylum	Main genome;Bacteria;Bacteria (superkingdom);Terrabacteria;Firmicutes	Firmicutes	19	8	17	10	6	6	20
phylum	Main genome;Bacteria;Bacteria (superkingdom);Terrabacteria;Tenericutes	Tenericutes	1	4	7	4	4	4	7
phylum	Main genome;Bacteria;Bacteria (superkingdom);Terrabacteria;Cyanobacteria	Cyanobacteria	3	3	7	4	2	5	5
phylum	Main genome;Bacteria;Bacteria (superkingdom);Terrabacteria;Actinobacteria	Actinobacteria	23	25	20	11	9	12	19
phylum	Main genome;Bacteria;Bacteria (superkingdom);Terrabacteria;Chloroflexi	Chloroflexi	3	9	5	9	6	21	22
phylum	Main genome;Bacteria;Bacteria (superkingdom);Terrabacteria;Deinococcus-Thermus	Deinococcus-Thermus	2	0	0	0	0	1	1
phylum	Main genome;Bacteria;Bacteria (superkingdom);Terrabacteria;Armatimonadetes	Armatimonadetes	2	0	0	0	0	1	0
phylum	Main genome;Bacteria;Bacteria (superkingdom);Terrabacteria;WS1	WS1	0	0	0	0	0	0	1
phylum	Main genome;Bacteria;Bacteria (superkingdom);Spirochaetes (superphylum);Spirochaetes	Spirochaetes	1	2	8	7	9	18	29
phylum	Main genome;Bacteria;Bacteria (superkingdom);PVC group (Planctobacteria);Chlamydiae	Chlamydiae	5	9	9	10	5	17	28
phylum	Main genome;Bacteria;Bacteria (superkingdom);PVC group (Planctobacteria);Planctomycetes	Planctomycetes	17	14	45	52	49	138	168
phylum	Main genome;Bacteria;Bacteria (superkingdom);PVC group (Planctobacteria);Verrucomicrobia	Verrucomicrobia	15	11	8	3	1	5	9
phylum	Main genome;Bacteria;Bacteria (superkingdom);PVC group (Planctobacteria);Lentisphaerae	Lentisphaerae	2	2	10	17	11	18	32
phylum	Main genome;Bacteria;Bacteria (superkingdom);PVC group (Planctobacteria);Kiritimatiellaeota	Kiritimatiellaeota	0	0	4	4	2	9	19
phylum	Main genome;Bacteria;Bacteria (superkingdom);PVC group (Planctobacteria);Ca. Omnitrophica (OP3)	Ca. Omnitrophica (OP3)	11	8	6	2	6	11	21
phylum	Main genome;Bacteria;Bacteria (superkingdom);Epsilonbacteraeota (superphylum);Epsilonbacteraeota	Epsilonbacteraeota	4	34	38	23	9	7	6
phylum	Main genome;Bacteria;Bacteria (superkingdom);Synergistetes (superphylum);Synergistetes	Synergistetes	0	0	0	1	0	0	0
phylum	Main genome;Bacteria;Bacteria (superkingdom);Acidobacteria (superphylum);Acidobacteria	Acidobacteria	4	5	7	4	2	8	12
phylum	Main genome;Bacteria;Bacteria (superkingdom);Fusobacteria (superphylum);Fusobacteria	Fusobacteria	3	1	3	1	0	3	7
phylum	Main genome;Bacteria;Bacteria (superkingdom);Nitrospinae Tectomicrobia group;Ca. Modulibacteria (KSB3)	Ca. Modulibacteria (KSB3)	0	0	0	1	2	4	4
phylum	Main genome;Bacteria;Bacteria (superkingdom);Nitrospinae Tectomicrobia group;Nitrospinae	Nitrospinae	0	4	4	1	2	1	1
phylum	Main genome;Bacteria;Bacteria (superkingdom);Elusimicrobia (superphylum);Elusimicrobia	Elusimicrobia	1	0	1	0	0	0	0
phylum	Main genome;Bacteria;Bacteria (superkingdom);Ca. Hydrogenedentes (superphylum);Ca. Hydrogenedentes (NKB19)	Ca. Hydrogenedentes (NKB19)	1	3	5	3	6	9	6
phylum	Main genome;Bacteria;Bacteria (superkingdom);Atribacteria (superphylum);Ca. Atribacteria	Ca. Atribacteria	0	0	1	1	1	2	3
phylum	Main genome;Bacteria;Bacteria (superkingdom);CPR;Ca. Saccharibacteria (TM7)	Ca. Saccharibacteria (TM7)	45	24	14	6	0	2	6
phylum	Main genome;Bacteria;Bacteria (superkingdom);CPR;Ca. Parcubacteria	Ca. Parcubacteria	13	10	21	10	4	17	17
phylum	Main genome;Bacteria;Bacteria (superkingdom);CPR;CPR2	CPR2	0	1	0	0	0	0	0
phylum	Main genome;Bacteria;Bacteria (superkingdom);CPR;Ca. Microgenomates (OP11)	Ca. Microgenomates (OP11)	0	0	1	0	0	0	0
phylum	Main genome;Bacteria;Bacteria (superkingdom);CPR;Ca. Berkelbacteria	Ca. Berkelbacteria	1	5	3	1	1	1	3
phylum	Main genome;Bacteria;Bacteria (superkingdom);CPR;Ca. Gracilibacteria	Ca. Gracilibacteria	1	10	5	5	2	14	15
phylum	Main genome;Bacteria;Bacteria (superkingdom);CPR;Ca. Dojkabacteria (WS6)	Ca. Dojkabacteria (WS6)	0	0	0	0	0	1	0
phylum	Main genome;Bacteria;Bacteria (superkingdom);CPR;Ca. Peregrinibacteria	Ca. Peregrinibacteria	5	11	6	7	5	5	8
phylum	Main genome;Bacteria;Bacteria (superkingdom);CPR;Ca. Katanobacteria (WWE3)	Ca. Katanobacteria (WWE3)	0	1	1	1	0	3	2
phylum	Main genome;Bacteria;Bacteria (superkingdom);CPR;Ca. Absconditabacteria (SR1)	Ca. Absconditabacteria (SR1)	4	2	1	3	1	5	3
phylum	Main genome;Bacteria;Bacteria (superkingdom);CPR;BJ-169	BJ-169	0	0	1	0	0	0	0
phylum	Main genome;Bacteria;Bacteria (superkingdom);CPR;MD2896-B216	MD2896-B216	0	0	1	0	0	0	0
phylum	Main genome;Bacteria;Bacteria (superkingdom);CPR;Unknown Ca. Saccharibacteria (TM7) phylum 1	Unknown Ca. Saccharibacteria (TM7) phylum 1	0	1	0	0	0	0	0
phylum	Main genome;Bacteria;Bacteria (superkingdom);Poribacteria (superphylum);Poribacteria	Poribacteria	0	0	0	0	0	2	1
phylum	Main genome;Bacteria;Bacteria (superkingdom);Halanaerobiales superphylum inceratae sedis;Halanaerobiales phylum incertae sedis	Halanaerobiales phylum incertae sedis	0	0	0	0	0	0	1
phylum	Main genome;Bacteria;Bacteria (superkingdom);Thermotogae (superphylum);Thermotogae	Thermotogae	0	0	0	0	0	4	3
phylum	Main genome;Bacteria;Bacteria (superkingdom);Ca. Aminicenantes (superphylum);Ca. Aminicenantes (OP8)	Ca. Aminicenantes (OP8)	0	0	0	1	0	3	6
phylum	Main genome;Bacteria;Bacteria (superkingdom);Ca. Dependentiae (superphylum);Ca. Dependentiae (TM6)	Ca. Dependentiae (TM6)	8	11	15	4	1	8	24
phylum	Main genome;Bacteria;Bacteria (superkingdom);Nitrospirae (superphylum);Nitrospirae	Nitrospirae	2	0	0	0	0	0	0
phylum	Main genome;Bacteria;Bacteria (superkingdom);BCR1 (superphylum);BRC1	BRC1	0	0	0	2	1	12	13
phylum	Main genome;Archaea;Archaea (superkingdom);Euryarchaeota (superphylum);Euryarchaeota	Euryarchaeota	3	5	3	11	2	16	15
phylum	Main genome;Archaea;Archaea (superkingdom);Euryarchaeota (superphylum);Ca. Methanofastidiosa	Ca. Methanofastidiosa	1	1	2	0	0	1	0
phylum	Main genome;Archaea;Archaea (superkingdom);TACK;Thaumarchaeota	Thaumarchaeota	1	1	1	2	1	1	1
phylum	Main genome;Archaea;Archaea (superkingdom);TACK;Ca. Bathyarchaeota	Ca. Bathyarchaeota	0	0	0	0	1	2	2
phylum	Main genome;Archaea;Archaea (superkingdom);DPANN;Ca. Woesearchaeota	Ca. Woesearchaeota	1	2	2	7	2	3	2
phylum	Main genome;Archaea;Archaea (superkingdom);DPANN;Ca. Diapherotrites	Ca. Diapherotrites	0	0	0	1	0	0	0
phylum	Main genome;Archaea;Archaea (superkingdom);DPANN;Ca. Altiarchaeota	Ca. Altiarchaeota	0	1	0	3	0	2	0
phylum	Main genome;Archaea;Archaea (superkingdom);DPANN;Ca. Parvarchaeota	Ca. Parvarchaeota	0	0	0	0	1	2	1
phylum	Main genome;Archaea;Archaea (superkingdom);Asgaard;Ca. Lokiarchaeota	Ca. Lokiarchaeota	0	0	0	0	0	1	2
class	Main genome;Bacteria;Bacteria (superkingdom);FCB group;Bacteroidetes;Sphingobacteriia	Sphingobacteriia	13	5	10	11	6	15	23
class	Main genome;Bacteria;Bacteria (superkingdom);FCB group;Bacteroidetes;Cytophagia	Cytophagia	17	10	7	5	5	3	6
class	Main genome;Bacteria;Bacteria (superkingdom);FCB group;Bacteroidetes;Bacteroidia	Bacteroidia	8	2	7	7	3	7	8
class	Main genome;Bacteria;Bacteria (superkingdom);FCB group;Bacteroidetes;Flavobacteriia	Flavobacteriia	67	72	57	29	19	21	27
class	Main genome;Bacteria;Bacteria (superkingdom);FCB group;Bacteroidetes;Saprospiria	Saprospiria	5	5	4	1	1	3	4
class	Main genome;Bacteria;Bacteria (superkingdom);FCB group;Bacteroidetes;Chitinophagia	Chitinophagia	10	5	8	2	3	1	7
class	Main genome;Bacteria;Bacteria (superkingdom);FCB group;Bacteroidetes;Bacteroidetes VC2.1 Bac22	Bacteroidetes VC2.1 Bac22	0	4	4	5	4	2	3
class	Main genome;Bacteria;Bacteria (superkingdom);FCB group;Bacteroidetes;SB-5	SB-5	0	0	0	0	0	0	1
class	Main genome;Bacteria;Bacteria (superkingdom);FCB group;Bacteroidetes;Bacteroidetes BD2-2	Bacteroidetes BD2-2	0	1	4	5	3	4	9
class	Main genome;Bacteria;Bacteria (superkingdom);FCB group;Bacteroidetes;Bacteroidetes vadinHA17	Bacteroidetes vadinHA17	0	0	0	0	1	2	2
class	Main genome;Bacteria;Bacteria (superkingdom);FCB group;Bacteroidetes;Ika33	Ika33	0	0	0	0	0	1	1
class	Main genome;Bacteria;Bacteria (superkingdom);FCB group;Balneolata;Balneoilia	Balneoilia	0	0	0	0	0	1	1
class	Main genome;Bacteria;Bacteria (superkingdom);FCB group;Gemmatimonadetes;Gemmatimonadetes (class)	Gemmatimonadetes (class)	1	0	0	0	0	0	0
class	Main genome;Bacteria;Bacteria (superkingdom);FCB group;Gemmatimonadetes;BD2-11 terrestrial group	BD2-11 terrestrial group	0	1	1	0	1	1	1
class	Main genome;Bacteria;Bacteria (superkingdom);FCB group;Gemmatimonadetes;MD2902-B12	MD2902-B12	0	0	0	0	0	1	1
class	Main genome;Bacteria;Bacteria (superkingdom);FCB group;Rhodothermaeota;Rhodothermia	Rhodothermia	2	1	1	0	0	1	1
class	Main genome;Bacteria;Bacteria (superkingdom);FCB group;Chlorobi;Chlorobia	Chlorobia	5	2	5	12	3	4	4
class	Main genome;Bacteria;Bacteria (superkingdom);FCB group;Fibrobacteres;Fibrobacteria	Fibrobacteria	0	1	0	1	0	0	2
class	Main genome;Bacteria;Bacteria (superkingdom);FCB group;Fibrobacteres;Chitinivibrionia	Chitinivibrionia	0	0	0	0	0	0	4
class	Main genome;Bacteria;Bacteria (superkingdom);FCB group;Caldithrix phylum incertae sedis;Caldithrix class incertae sedis	Caldithrix class incertae sedis	0	0	0	0	0	2	2
class	Main genome;Bacteria;Bacteria (superkingdom);FCB group;Caldithrix phylum incertae sedis;Unknown Caldithrix class incertae sedis class 1	Unknown Caldithrix class incertae sedis class 1	0	0	0	0	0	1	1
class	Main genome;Bacteria;Bacteria (superkingdom);FCB group;Caldithrix phylum incertae sedis;Unknown Caldithrix class incertae sedis class 2	Unknown Caldithrix class incertae sedis class 2	0	0	0	0	0	0	1
class	Main genome;Bacteria;Bacteria (superkingdom);FCB group;Caldithrix phylum incertae sedis;Unknown Caldithrix class incertae sedis class 3	Unknown Caldithrix class incertae sedis class 3	0	0	0	0	0	0	1
class	Main genome;Bacteria;Bacteria (superkingdom);FCB group;Caldithrix phylum incertae sedis;Unknown Caldithrix class incertae sedis class 4	Unknown Caldithrix class incertae sedis class 4	0	0	0	0	0	0	1
class	Main genome;Bacteria;Bacteria (superkingdom);FCB group;Caldithrix phylum incertae sedis;Unknown Caldithrix class incertae sedis class 5	Unknown Caldithrix class incertae sedis class 5	0	1	1	1	1	0	1
class	Main genome;Bacteria;Bacteria (superkingdom);FCB group;Caldithrix phylum incertae sedis;Unknown Caldithrix class incertae sedis class 6	Unknown Caldithrix class incertae sedis class 6	0	0	0	1	0	0	0
class	Main genome;Bacteria;Bacteria (superkingdom);FCB group;Ca. Latescibacteria (WS3);Ca. Latescibacter class incertae sedis	Ca. Latescibacter class incertae sedis	0	0	2	4	0	6	13
class	Main genome;Bacteria;Bacteria (superkingdom);FCB group;Ca. Latescibacteria (WS3);Unknown Ca. Latescibacter class incertae sedis class 1	Unknown Ca. Latescibacter class incertae sedis class 1	0	0	0	0	0	0	1
class	Main genome;Bacteria;Bacteria (superkingdom);FCB group;Ignavibacteriae;Ignavibacteria	Ignavibacteria	1	0	0	0	0	1	3
class	Main genome;Bacteria;Bacteria (superkingdom);FCB group;Cloacimonetes;MSBL2	MSBL2	0	0	0	0	0	1	1
class	Main genome;Bacteria;Bacteria (superkingdom);Proteobacteria (superphylum);Proteobacteria;Betaproteobacteria	Betaproteobacteria	28	25	23	10	5	8	10
class	Main genome;Bacteria;Bacteria (superkingdom);Proteobacteria (superphylum);Proteobacteria;Alphaproteobacteria	Alphaproteobacteria	76	113	91	41	16	15	35
class	Main genome;Bacteria;Bacteria (superkingdom);Proteobacteria (superphylum);Proteobacteria;Gammaproteobacteria	Gammaproteobacteria	62	82	91	34	20	29	48
class	Main genome;Bacteria;Bacteria (superkingdom);Proteobacteria (superphylum);Proteobacteria;Deltaproteobacteria	Deltaproteobacteria	22	33	47	59	54	104	172
class	Main genome;Bacteria;Bacteria (superkingdom);Proteobacteria (superphylum);Proteobacteria;Milano-WF1B-44	Milano-WF1B-44	0	1	1	2	0	1	1
class	Main genome;Bacteria;Bacteria (superkingdom);Proteobacteria (superphylum);Proteobacteria;Zetaproteobacteria	Zetaproteobacteria	0	3	4	3	2	0	1
class	Main genome;Bacteria;Bacteria (superkingdom);Proteobacteria (superphylum);Proteobacteria;AEGEAN-245	AEGEAN-245	0	1	1	0	0	0	1
class	Main genome;Bacteria;Bacteria (superkingdom);Proteobacteria (superphylum);Proteobacteria;JTB23	JTB23	0	1	1	0	0	0	0
class	Main genome;Bacteria;Bacteria (superkingdom);Proteobacteria (superphylum);Proteobacteria;SPOTSOCT00	SPOTSOCT00	1	1	0	0	0	1	0
class	Main genome;Bacteria;Bacteria (superkingdom);Proteobacteria (superphylum);Proteobacteria;Ca. Tenderia class incertae sedis	Ca. Tenderia class incertae sedis	0	1	0	0	0	0	0
class	Main genome;Bacteria;Bacteria (superkingdom);Terrabacteria;Firmicutes;Clostridia	Clostridia	10	3	11	8	6	6	19
class	Main genome;Bacteria;Bacteria (superkingdom);Terrabacteria;Firmicutes;Bacilli	Bacilli	0	3	2	2	0	0	0
class	Main genome;Bacteria;Bacteria (superkingdom);Terrabacteria;Firmicutes;Negativicutes	Negativicutes	7	1	2	0	0	0	0
class	Main genome;Bacteria;Bacteria (superkingdom);Terrabacteria;Firmicutes;Erysipelotrichia	Erysipelotrichia	0	0	0	0	0	0	1
class	Main genome;Bacteria;Bacteria (superkingdom);Terrabacteria;Firmicutes;Unknown Bacilli class 1	Unknown Bacilli class 1	1	0	1	0	0	0	0
class	Main genome;Bacteria;Bacteria (superkingdom);Terrabacteria;Firmicutes;Unknown Bacilli class 2	Unknown Bacilli class 2	1	1	1	0	0	0	0
class	Main genome;Bacteria;Bacteria (superkingdom);Terrabacteria;Tenericutes;Mollicutes	Mollicutes	1	4	7	4	4	4	7
class	Main genome;Bacteria;Bacteria (superkingdom);Terrabacteria;Cyanobacteria;ML635J-21	ML635J-21	3	3	7	4	2	5	5
class	Main genome;Bacteria;Bacteria (superkingdom);Terrabacteria;Actinobacteria;Actinobacteria (class)	Actinobacteria (class)	13	11	10	6	6	5	7
class	Main genome;Bacteria;Bacteria (superkingdom);Terrabacteria;Actinobacteria;Thermoleophilia	Thermoleophilia	5	3	3	1	0	1	2
class	Main genome;Bacteria;Bacteria (superkingdom);Terrabacteria;Actinobacteria;Acidimicrobiia	Acidimicrobiia	5	10	7	4	3	3	5
class	Main genome;Bacteria;Bacteria (superkingdom);Terrabacteria;Actinobacteria;OPB41	OPB41	0	1	0	0	0	3	5
class	Main genome;Bacteria;Bacteria (superkingdom);Terrabacteria;Chloroflexi;Dehalococcoidia (subdiv. 6)	Dehalococcoidia (subdiv. 6)	0	1	0	1	0	4	5
class	Main genome;Bacteria;Bacteria (superkingdom);Terrabacteria;Chloroflexi;Chloroflexi Subdivision 2	Chloroflexi Subdivision 2	0	1	0	0	0	0	0
class	Main genome;Bacteria;Bacteria (superkingdom);Terrabacteria;Chloroflexi;Anaerolineae	Anaerolineae	0	0	1	1	0	0	0
class	Main genome;Bacteria;Bacteria (superkingdom);Terrabacteria;Chloroflexi;SBR2076	SBR2076	0	1	0	3	3	6	5
class	Main genome;Bacteria;Bacteria (superkingdom);Terrabacteria;Chloroflexi;Chloroflexi Subdivision 5 (SAR202)	Chloroflexi Subdivision 5 (SAR202)	0	3	2	1	0	0	0
class	Main genome;Bacteria;Bacteria (superkingdom);Terrabacteria;Chloroflexi;JG30-KF-CM66	JG30-KF-CM66	1	1	1	1	0	1	1
class	Main genome;Bacteria;Bacteria (superkingdom);Terrabacteria;Chloroflexi;Chloroflexi Subdivision 8 (TK10)	Chloroflexi Subdivision 8 (TK10)	0	1	1	0	0	0	0
class	Main genome;Bacteria;Bacteria (superkingdom);Terrabacteria;Chloroflexi;Ardenticatenia	Ardenticatenia	1	0	0	1	1	3	3
class	Main genome;Bacteria;Bacteria (superkingdom);Terrabacteria;Chloroflexi;S085	S085	0	0	0	0	1	0	0
class	Main genome;Bacteria;Bacteria (superkingdom);Terrabacteria;Chloroflexi;Caldilineae	Caldilineae	0	1	0	0	0	2	3
class	Main genome;Bacteria;Bacteria (superkingdom);Terrabacteria;Chloroflexi;Chloroflexi Subdivision 13	Chloroflexi Subdivision 13	0	0	0	0	1	2	1
class	Main genome;Bacteria;Bacteria (superkingdom);Terrabacteria;Chloroflexi;SJA-68	SJA-68	0	0	0	1	0	0	1
class	Main genome;Bacteria;Bacteria (superkingdom);Terrabacteria;Chloroflexi;1-20	1-20	1	0	0	0	0	0	0
class	Main genome;Bacteria;Bacteria (superkingdom);Terrabacteria;Deinococcus-Thermus;Deinococci	Deinococci	2	0	0	0	0	1	1
class	Main genome;Bacteria;Bacteria (superkingdom);Terrabacteria;Armatimonadetes;Armatimonadia	Armatimonadia	2	0	0	0	0	0	0
class	Main genome;Bacteria;Bacteria (superkingdom);Terrabacteria;Armatimonadetes;Armatimonadetes Group 3	Armatimonadetes Group 3	0	0	0	0	0	1	0
class	Main genome;Bacteria;Bacteria (superkingdom);Spirochaetes (superphylum);Spirochaetes;Spirochaetia	Spirochaetia	1	2	8	7	9	18	29
class	Main genome;Bacteria;Bacteria (superkingdom);PVC group (Planctobacteria);Chlamydiae;Chlamydiia	Chlamydiia	5	9	8	6	4	13	26
class	Main genome;Bacteria;Bacteria (superkingdom);PVC group (Planctobacteria);Chlamydiae;LD1-PA32	LD1-PA32	0	0	1	4	1	4	2
class	Main genome;Bacteria;Bacteria (superkingdom);PVC group (Planctobacteria);Planctomycetes;Planctomycetacia	Planctomycetacia	7	7	6	6	12	28	29
class	Main genome;Bacteria;Bacteria (superkingdom);PVC group (Planctobacteria);Planctomycetes;vadinHA49	vadinHA49	0	0	0	0	0	1	1
class	Main genome;Bacteria;Bacteria (superkingdom);PVC group (Planctobacteria);Planctomycetes;Phycisphaerae	Phycisphaerae	3	4	29	36	34	93	109
class	Main genome;Bacteria;Bacteria (superkingdom);PVC group (Planctobacteria);Planctomycetes;Pla3 lineage	Pla3 lineage	0	0	0	0	0	0	1
class	Main genome;Bacteria;Bacteria (superkingdom);PVC group (Planctobacteria);Planctomycetes;OM190	OM190	3	3	3	2	1	3	3
class	Main genome;Bacteria;Bacteria (superkingdom);PVC group (Planctobacteria);Planctomycetes;Pla4 lineage	Pla4 lineage	2	0	2	5	2	7	11
class	Main genome;Bacteria;Bacteria (superkingdom);PVC group (Planctobacteria);Planctomycetes;BD7-11	BD7-11	2	0	3	0	0	0	3
class	Main genome;Bacteria;Bacteria (superkingdom);PVC group (Planctobacteria);Planctomycetes;MD2896-B258	MD2896-B258	0	0	1	2	0	1	2
class	Main genome;Bacteria;Bacteria (superkingdom);PVC group (Planctobacteria);Planctomycetes;MBMPE71	MBMPE71	0	0	0	0	0	3	3
class	Main genome;Bacteria;Bacteria (superkingdom);PVC group (Planctobacteria);Planctomycetes;SGST604	SGST604	0	0	0	0	0	0	1
class	Main genome;Bacteria;Bacteria (superkingdom);PVC group (Planctobacteria);Verrucomicrobia;Ca. Methylacidiphilum	Ca. Methylacidiphilum	1	1	1	0	0	0	2
class	Main genome;Bacteria;Bacteria (superkingdom);PVC group (Planctobacteria);Verrucomicrobia;Verrucomicrobiae	Verrucomicrobiae	4	2	1	1	1	1	2
class	Main genome;Bacteria;Bacteria (superkingdom);PVC group (Planctobacteria);Verrucomicrobia;OPB35 soil group	OPB35 soil group	6	5	3	1	0	1	1
class	Main genome;Bacteria;Bacteria (superkingdom);PVC group (Planctobacteria);Verrucomicrobia;Spartobacteria	Spartobacteria	4	3	2	0	0	2	3
class	Main genome;Bacteria;Bacteria (superkingdom);PVC group (Planctobacteria);Verrucomicrobia;LD1-PB3	LD1-PB3	0	0	0	1	0	1	1
class	Main genome;Bacteria;Bacteria (superkingdom);PVC group (Planctobacteria);Lentisphaerae;Oligosphaeria	Oligosphaeria	1	1	7	11	9	15	24
class	Main genome;Bacteria;Bacteria (superkingdom);PVC group (Planctobacteria);Lentisphaerae;Lentisphaeria	Lentisphaeria	1	1	3	6	2	3	8
class	Main genome;Bacteria;Bacteria (superkingdom);PVC group (Planctobacteria);Kiritimatiellaeota;WCHB1-41	WCHB1-41	0	0	4	4	2	9	19
class	Main genome;Bacteria;Bacteria (superkingdom);PVC group (Planctobacteria);Ca. Omnitrophica (OP3);Ca. Omnitrophus class incertae sedis	Ca. Omnitrophus class incertae sedis	4	3	2	0	2	2	2
class	Main genome;Bacteria;Bacteria (superkingdom);PVC group (Planctobacteria);Ca. Omnitrophica (OP3);Unknown Ca. Omnitrophus class incertae sedis class 1	Unknown Ca. Omnitrophus class incertae sedis class 1	0	0	0	0	0	1	1
class	Main genome;Bacteria;Bacteria (superkingdom);PVC group (Planctobacteria);Ca. Omnitrophica (OP3);Unknown Ca. Omnitrophus class incertae sedis class 2	Unknown Ca. Omnitrophus class incertae sedis class 2	1	0	0	0	0	0	0
class	Main genome;Bacteria;Bacteria (superkingdom);PVC group (Planctobacteria);Ca. Omnitrophica (OP3);Unknown Ca. Omnitrophus class incertae sedis class 3	Unknown Ca. Omnitrophus class incertae sedis class 3	1	0	0	0	0	0	0
class	Main genome;Bacteria;Bacteria (superkingdom);PVC group (Planctobacteria);Ca. Omnitrophica (OP3);Unknown Ca. Omnitrophus class incertae sedis class 4	Unknown Ca. Omnitrophus class incertae sedis class 4	0	1	0	0	0	0	0
class	Main genome;Bacteria;Bacteria (superkingdom);PVC group (Planctobacteria);Ca. Omnitrophica (OP3);Unknown Ca. Omnitrophus class incertae sedis class 5	Unknown Ca. Omnitrophus class incertae sedis class 5	0	1	0	0	0	0	0
class	Main genome;Bacteria;Bacteria (superkingdom);PVC group (Planctobacteria);Ca. Omnitrophica (OP3);Unknown Ca. Omnitrophus class incertae sedis class 6	Unknown Ca. Omnitrophus class incertae sedis class 6	0	0	0	0	1	0	0
class	Main genome;Bacteria;Bacteria (superkingdom);PVC group (Planctobacteria);Ca. Omnitrophica (OP3);Unknown Ca. Omnitrophus class incertae sedis class 7	Unknown Ca. Omnitrophus class incertae sedis class 7	0	0	0	0	0	1	0
class	Main genome;Bacteria;Bacteria (superkingdom);Epsilonbacteraeota (superphylum);Epsilonbacteraeota;Campylobacteria	Campylobacteria	4	34	38	23	9	7	6
class	Main genome;Bacteria;Bacteria (superkingdom);Synergistetes (superphylum);Synergistetes;Synergistia	Synergistia	0	0	0	1	0	0	0
class	Main genome;Bacteria;Bacteria (superkingdom);Acidobacteria (superphylum);Acidobacteria;Blastocatellia (Acidobacteria group 4)	Blastocatellia (Acidobacteria group 4)	1	0	0	0	0	1	0
class	Main genome;Bacteria;Bacteria (superkingdom);Acidobacteria (superphylum);Acidobacteria;Subgroup 6	Subgroup 6	3	5	5	3	0	1	1
class	Main genome;Bacteria;Bacteria (superkingdom);Acidobacteria (superphylum);Acidobacteria;Holophagae	Holophagae	0	0	1	0	1	2	3
class	Main genome;Bacteria;Bacteria (superkingdom);Acidobacteria (superphylum);Acidobacteria;Solibacteres (Acidobacteria group 3)	Solibacteres (Acidobacteria group 3)	0	0	0	0	0	3	5
class	Main genome;Bacteria;Bacteria (superkingdom);Acidobacteria (superphylum);Acidobacteria;Acidobacteria group 2	Acidobacteria group 2	0	0	0	0	0	0	1
class	Main genome;Bacteria;Bacteria (superkingdom);Acidobacteria (superphylum);Acidobacteria;Acidobacteria group 21	Acidobacteria group 21	0	0	1	1	1	1	1
class	Main genome;Bacteria;Bacteria (superkingdom);Fusobacteria (superphylum);Fusobacteria;Fusobacteriia	Fusobacteriia	3	1	3	1	0	3	7
class	Main genome;Bacteria;Bacteria (superkingdom);Nitrospinae Tectomicrobia group;Nitrospinae;Nitrospinia	Nitrospinia	0	4	4	1	2	0	0
class	Main genome;Bacteria;Bacteria (superkingdom);Nitrospinae Tectomicrobia group;Nitrospinae;MD2898-B26	MD2898-B26	0	0	0	0	0	1	1
class	Main genome;Bacteria;Bacteria (superkingdom);Elusimicrobia (superphylum);Elusimicrobia;Elusimicrobia (class)	Elusimicrobia (class)	1	0	1	0	0	0	0
class	Main genome;Bacteria;Bacteria (superkingdom);CPR;Ca. Parcubacteria;Candidatus Azambacteria	Candidatus Azambacteria	0	0	1	0	0	0	0
class	Main genome;Bacteria;Bacteria (superkingdom);CPR;Ca. Parcubacteria;Candidatus Kuenenbacteria	Candidatus Kuenenbacteria	0	1	2	3	1	5	2
class	Main genome;Bacteria;Bacteria (superkingdom);CPR;Ca. Parcubacteria;Candidatus Magasanikbacteria	Candidatus Magasanikbacteria	0	1	1	0	0	1	1
class	Main genome;Bacteria;Bacteria (superkingdom);CPR;Ca. Parcubacteria;Candidatus Falkowbacteria	Candidatus Falkowbacteria	0	0	0	0	0	0	1
class	Main genome;Bacteria;Bacteria (superkingdom);CPR;Ca. Parcubacteria;Candidatus Adlerbacteria	Candidatus Adlerbacteria	0	0	0	0	0	0	1
class	Main genome;Bacteria;Bacteria (superkingdom);CPR;Ca. Parcubacteria;Candidatus Moranbacteria	Candidatus Moranbacteria	0	0	3	1	0	1	1
class	Main genome;Bacteria;Bacteria (superkingdom);CPR;Ca. Peregrinibacteria;Candidatus Peribacteria	Candidatus Peribacteria	3	4	2	3	1	1	1
class	Main genome;Bacteria;Bacteria (superkingdom);Halanaerobiales superphylum inceratae sedis;Halanaerobiales phylum incertae sedis;Halanaerobiales class incertae sedis	Halanaerobiales class incertae sedis	0	0	0	0	0	0	1
class	Main genome;Bacteria;Bacteria (superkingdom);Thermotogae (superphylum);Thermotogae;Thermotogae (class)	Thermotogae (class)	0	0	0	0	0	4	3
class	Main genome;Bacteria;Bacteria (superkingdom);Nitrospirae (superphylum);Nitrospirae;Nitrospira	Nitrospira	2	0	0	0	0	0	0
class	Main genome;Archaea;Archaea (superkingdom);Euryarchaeota (superphylum);Euryarchaeota;Thermoplasmata	Thermoplasmata	2	5	3	9	2	13	9
class	Main genome;Archaea;Archaea (superkingdom);Euryarchaeota (superphylum);Euryarchaeota;Methanomicrobia	Methanomicrobia	1	0	0	2	0	3	6
class	Main genome;Archaea;Archaea (superkingdom);Euryarchaeota (superphylum);Ca. Methanofastidiosa;20a-9	20a-9	1	1	2	0	0	0	0
class	Main genome;Archaea;Archaea (superkingdom);TACK;Thaumarchaeota;Nitrososphaeria	Nitrososphaeria	1	1	1	1	1	1	1
class	Main genome;Archaea;Archaea (superkingdom);TACK;Thaumarchaeota;Unknown Nitrososphaeria class 1	Unknown Nitrososphaeria class 1	0	0	0	1	0	0	0
class	Main genome;Archaea;Archaea (superkingdom);DPANN;Ca. Woesearchaeota;Pacearchaeota	Pacearchaeota	1	2	2	6	2	3	2
class	Main genome;Archaea;Archaea (superkingdom);DPANN;Ca. Woesearchaeota;Unknown Pacearchaeota class 1	Unknown Pacearchaeota class 1	0	0	0	1	0	0	0
class	Main genome;Archaea;Archaea (superkingdom);DPANN;Ca. Altiarchaeota;Ca. Altiarchaea	Ca. Altiarchaea	0	1	0	3	0	2	0
order	Main genome;Bacteria;Bacteria (superkingdom);FCB group;Bacteroidetes;Sphingobacteriia;Sphingobacteriales	Sphingobacteriales	13	5	10	11	6	15	23
order	Main genome;Bacteria;Bacteria (superkingdom);FCB group;Bacteroidetes;Cytophagia;Cytophagales	Cytophagales	17	10	7	5	5	3	6
order	Main genome;Bacteria;Bacteria (superkingdom);FCB group;Bacteroidetes;Bacteroidia;Bacteroidales	Bacteroidales	7	1	5	5	2	3	5
order	Main genome;Bacteria;Bacteria (superkingdom);FCB group;Bacteroidetes;Bacteroidia;Bacteroidia Incertae Sedis	Bacteroidia Incertae Sedis	1	1	2	2	1	4	3
order	Main genome;Bacteria;Bacteria (superkingdom);FCB group;Bacteroidetes;Flavobacteriia;Flavobacteriales	Flavobacteriales	67	71	57	29	19	21	27
order	Main genome;Bacteria;Bacteria (superkingdom);FCB group;Bacteroidetes;Flavobacteriia;Unknown Flavobacteriales order 1	Unknown Flavobacteriales order 1	0	1	0	0	0	0	0
order	Main genome;Bacteria;Bacteria (superkingdom);FCB group;Bacteroidetes;Saprospiria;Saprospirales	Saprospirales	4	5	4	1	1	3	4
order	Main genome;Bacteria;Bacteria (superkingdom);FCB group;Bacteroidetes;Saprospiria;Unknown Saprospirales order 1	Unknown Saprospirales order 1	1	0	0	0	0	0	0
order	Main genome;Bacteria;Bacteria (superkingdom);FCB group;Bacteroidetes;Chitinophagia;Chitinophagales	Chitinophagales	10	5	8	2	3	1	7
order	Main genome;Bacteria;Bacteria (superkingdom);FCB group;Balneolata;Balneoilia;Balneolales	Balneolales	0	0	0	0	0	1	1
order	Main genome;Bacteria;Bacteria (superkingdom);FCB group;Gemmatimonadetes;Gemmatimonadetes (class);Gemmatimonadales	Gemmatimonadales	1	0	0	0	0	0	0
order	Main genome;Bacteria;Bacteria (superkingdom);FCB group;Rhodothermaeota;Rhodothermia;Rhodothermales	Rhodothermales	2	1	1	0	0	1	1
order	Main genome;Bacteria;Bacteria (superkingdom);FCB group;Chlorobi;Chlorobia;Chlorobiales	Chlorobiales	5	2	5	12	3	4	4
order	Main genome;Bacteria;Bacteria (superkingdom);FCB group;Fibrobacteres;Fibrobacteria;Fibrobacterales	Fibrobacterales	0	1	0	1	0	0	2
order	Main genome;Bacteria;Bacteria (superkingdom);FCB group;Fibrobacteres;Chitinivibrionia;possible order 07	possible order 07	0	0	0	0	0	0	4
order	Main genome;Bacteria;Bacteria (superkingdom);FCB group;Caldithrix phylum incertae sedis;Caldithrix class incertae sedis;Caldithrix order incertae sedis	Caldithrix order incertae sedis	0	0	0	0	0	2	2
order	Main genome;Bacteria;Bacteria (superkingdom);FCB group;Ca. Latescibacteria (WS3);Ca. Latescibacter class incertae sedis;Ca. Latescibacter order incertae sedis	Ca. Latescibacter order incertae sedis	0	0	2	4	0	6	13
order	Main genome;Bacteria;Bacteria (superkingdom);FCB group;Ignavibacteriae;Ignavibacteria;Ignavibacteriales	Ignavibacteriales	1	0	0	0	0	1	3
order	Main genome;Bacteria;Bacteria (superkingdom);Proteobacteria (superphylum);Proteobacteria;Betaproteobacteria;Burkholderiales	Burkholderiales	19	15	12	5	4	6	8
order	Main genome;Bacteria;Bacteria (superkingdom);Proteobacteria (superphylum);Proteobacteria;Betaproteobacteria;Rhodocyclales	Rhodocyclales	1	0	1	1	1	0	1
order	Main genome;Bacteria;Bacteria (superkingdom);Proteobacteria (superphylum);Proteobacteria;Betaproteobacteria;Nitrosomonadales	Nitrosomonadales	2	5	5	1	0	0	0
order	Main genome;Bacteria;Bacteria (superkingdom);Proteobacteria (superphylum);Proteobacteria;Betaproteobacteria;Neisseriales	Neisseriales	1	2	0	0	0	0	0
order	Main genome;Bacteria;Bacteria (superkingdom);Proteobacteria (superphylum);Proteobacteria;Betaproteobacteria;Methylophilales	Methylophilales	3	2	3	1	0	1	0
order	Main genome;Bacteria;Bacteria (superkingdom);Proteobacteria (superphylum);Proteobacteria;Betaproteobacteria;SC-I-84	SC-I-84	0	0	0	0	0	0	1
order	Main genome;Bacteria;Bacteria (superkingdom);Proteobacteria (superphylum);Proteobacteria;Alphaproteobacteria;Rhizobiales	Rhizobiales	8	13	6	2	0	1	3
order	Main genome;Bacteria;Bacteria (superkingdom);Proteobacteria (superphylum);Proteobacteria;Alphaproteobacteria;Rickettsiales	Rickettsiales	15	24	15	4	1	1	3
order	Main genome;Bacteria;Bacteria (superkingdom);Proteobacteria (superphylum);Proteobacteria;Alphaproteobacteria;Rhodobacterales	Rhodobacterales	20	25	18	12	3	7	12
order	Main genome;Bacteria;Bacteria (superkingdom);Proteobacteria (superphylum);Proteobacteria;Alphaproteobacteria;Sphingomonadales	Sphingomonadales	8	5	4	2	1	1	4
order	Main genome;Bacteria;Bacteria (superkingdom);Proteobacteria (superphylum);Proteobacteria;Alphaproteobacteria;Rhodospirillales	Rhodospirillales	11	30	31	15	4	4	7
order	Main genome;Bacteria;Bacteria (superkingdom);Proteobacteria (superphylum);Proteobacteria;Alphaproteobacteria;Caulobacterales	Caulobacterales	11	6	5	3	3	1	3
order	Main genome;Bacteria;Bacteria (superkingdom);Proteobacteria (superphylum);Proteobacteria;Alphaproteobacteria;SAR11 clade	SAR11 clade	0	2	0	0	0	0	0
order	Main genome;Bacteria;Bacteria (superkingdom);Proteobacteria (superphylum);Proteobacteria;Alphaproteobacteria;Sneathiellales	Sneathiellales	0	0	0	0	1	0	0
order	Main genome;Bacteria;Bacteria (superkingdom);Proteobacteria (superphylum);Proteobacteria;Alphaproteobacteria;Magnetococcales	Magnetococcales	0	0	2	2	3	0	0
order	Main genome;Bacteria;Bacteria (superkingdom);Proteobacteria (superphylum);Proteobacteria;Alphaproteobacteria;Emcibacterales	Emcibacterales	1	2	4	0	0	0	1
order	Main genome;Bacteria;Bacteria (superkingdom);Proteobacteria (superphylum);Proteobacteria;Alphaproteobacteria;Dstr-E11	Dstr-E11	0	1	1	0	0	0	0
order	Main genome;Bacteria;Bacteria (superkingdom);Proteobacteria (superphylum);Proteobacteria;Alphaproteobacteria;Unknown Rickettsiales order 1	Unknown Rickettsiales order 1	0	0	0	0	0	0	1
order	Main genome;Bacteria;Bacteria (superkingdom);Proteobacteria (superphylum);Proteobacteria;Alphaproteobacteria;Unknown Rickettsiales order 2	Unknown Rickettsiales order 2	1	1	1	0	0	0	0
order	Main genome;Bacteria;Bacteria (superkingdom);Proteobacteria (superphylum);Proteobacteria;Alphaproteobacteria;Unknown Rickettsiales order 3	Unknown Rickettsiales order 3	1	1	1	0	0	0	0
order	Main genome;Bacteria;Bacteria (superkingdom);Proteobacteria (superphylum);Proteobacteria;Alphaproteobacteria;Unknown Rickettsiales order 4	Unknown Rickettsiales order 4	0	1	0	0	0	0	1
order	Main genome;Bacteria;Bacteria (superkingdom);Proteobacteria (superphylum);Proteobacteria;Alphaproteobacteria;Unknown Rickettsiales order 5	Unknown Rickettsiales order 5	0	0	1	0	0	0	0
order	Main genome;Bacteria;Bacteria (superkingdom);Proteobacteria (superphylum);Proteobacteria;Alphaproteobacteria;Unknown Rickettsiales order 6	Unknown Rickettsiales order 6	0	0	1	0	0	0	0
order	Main genome;Bacteria;Bacteria (superkingdom);Proteobacteria (superphylum);Proteobacteria;Gammaproteobacteria;Pseudomonadales	Pseudomonadales	6	3	3	2	3	1	4
order	Main genome;Bacteria;Bacteria (superkingdom);Proteobacteria (superphylum);Proteobacteria;Gammaproteobacteria;Enterobacteriales	Enterobacteriales	2	1	1	0	0	2	1
order	Main genome;Bacteria;Bacteria (superkingdom);Proteobacteria (superphylum);Proteobacteria;Gammaproteobacteria;Alteromonadales	Alteromonadales	11	16	18	7	2	2	2
order	Main genome;Bacteria;Bacteria (superkingdom);Proteobacteria (superphylum);Proteobacteria;Gammaproteobacteria;Thiotrichales	Thiotrichales	3	8	9	2	4	3	5
order	Main genome;Bacteria;Bacteria (superkingdom);Proteobacteria (superphylum);Proteobacteria;Gammaproteobacteria;Xanthomonadales	Xanthomonadales	3	6	3	1	0	1	1
order	Main genome;Bacteria;Bacteria (superkingdom);Proteobacteria (superphylum);Proteobacteria;Gammaproteobacteria;Oceanospirillales	Oceanospirillales	12	22	27	6	1	1	3
order	Main genome;Bacteria;Bacteria (superkingdom);Proteobacteria (superphylum);Proteobacteria;Gammaproteobacteria;Vibrionales	Vibrionales	0	0	0	0	0	0	1
order	Main genome;Bacteria;Bacteria (superkingdom);Proteobacteria (superphylum);Proteobacteria;Gammaproteobacteria;Pasteurellales	Pasteurellales	0	0	1	0	0	0	0
order	Main genome;Bacteria;Bacteria (superkingdom);Proteobacteria (superphylum);Proteobacteria;Gammaproteobacteria;Chromatiales	Chromatiales	1	2	3	2	1	0	1
order	Main genome;Bacteria;Bacteria (superkingdom);Proteobacteria (superphylum);Proteobacteria;Gammaproteobacteria;Aeromonadales	Aeromonadales	3	0	1	1	0	0	0
order	Main genome;Bacteria;Bacteria (superkingdom);Proteobacteria (superphylum);Proteobacteria;Gammaproteobacteria;Legionellales	Legionellales	4	6	4	4	4	8	15
order	Main genome;Bacteria;Bacteria (superkingdom);Proteobacteria (superphylum);Proteobacteria;Gammaproteobacteria;Cellvibrionales	Cellvibrionales	12	10	9	3	1	2	2
order	Main genome;Bacteria;Bacteria (superkingdom);Proteobacteria (superphylum);Proteobacteria;Gammaproteobacteria;Methylococcales	Methylococcales	0	1	1	1	1	1	1
order	Main genome;Bacteria;Bacteria (superkingdom);Proteobacteria (superphylum);Proteobacteria;Gammaproteobacteria;HTA4	HTA4	0	0	2	0	0	1	5
order	Main genome;Bacteria;Bacteria (superkingdom);Proteobacteria (superphylum);Proteobacteria;Gammaproteobacteria;KI89A clade	KI89A clade	0	0	1	0	0	0	0
order	Main genome;Bacteria;Bacteria (superkingdom);Proteobacteria (superphylum);Proteobacteria;Gammaproteobacteria;BD7-8 marine group	BD7-8 marine group	0	1	1	1	1	1	0
order	Main genome;Bacteria;Bacteria (superkingdom);Proteobacteria (superphylum);Proteobacteria;Gammaproteobacteria;X35	X35	0	0	0	2	0	1	2
order	Main genome;Bacteria;Bacteria (superkingdom);Proteobacteria (superphylum);Proteobacteria;Gammaproteobacteria;Sedimenticola order incertae sedis	Sedimenticola order incertae sedis	0	1	0	0	0	0	0
order	Main genome;Bacteria;Bacteria (superkingdom);Proteobacteria (superphylum);Proteobacteria;Gammaproteobacteria;Unknown Legionellales order 1	Unknown Legionellales order 1	0	0	0	0	0	0	1
order	Main genome;Bacteria;Bacteria (superkingdom);Proteobacteria (superphylum);Proteobacteria;Deltaproteobacteria;Desulfovibrionales	Desulfovibrionales	0	0	0	2	0	2	5
order	Main genome;Bacteria;Bacteria (superkingdom);Proteobacteria (superphylum);Proteobacteria;Deltaproteobacteria;Bdellovibrionales	Bdellovibrionales	6	11	9	6	2	8	16
order	Main genome;Bacteria;Bacteria (superkingdom);Proteobacteria (superphylum);Proteobacteria;Deltaproteobacteria;Myxococcales	Myxococcales	2	2	0	0	1	1	7
order	Main genome;Bacteria;Bacteria (superkingdom);Proteobacteria (superphylum);Proteobacteria;Deltaproteobacteria;Desulfuromonadales	Desulfuromonadales	0	2	3	1	0	0	0
order	Main genome;Bacteria;Bacteria (superkingdom);Proteobacteria (superphylum);Proteobacteria;Deltaproteobacteria;Sva0485	Sva0485	0	0	1	1	3	6	12
order	Main genome;Bacteria;Bacteria (superkingdom);Proteobacteria (superphylum);Proteobacteria;Deltaproteobacteria;Desulfobacterales	Desulfobacterales	8	6	19	27	30	49	81
order	Main genome;Bacteria;Bacteria (superkingdom);Proteobacteria (superphylum);Proteobacteria;Deltaproteobacteria;Desulfarculales	Desulfarculales	0	0	4	5	8	13	17
order	Main genome;Bacteria;Bacteria (superkingdom);Proteobacteria (superphylum);Proteobacteria;Deltaproteobacteria;Syntrophobacterales	Syntrophobacterales	1	0	0	1	0	3	2
order	Main genome;Bacteria;Bacteria (superkingdom);Proteobacteria (superphylum);Proteobacteria;Deltaproteobacteria;Bradymonadales	Bradymonadales	0	0	2	2	2	3	6
order	Main genome;Bacteria;Bacteria (superkingdom);Proteobacteria (superphylum);Proteobacteria;Deltaproteobacteria;Oligoflexales	Oligoflexales	3	2	0	2	2	2	1
order	Main genome;Bacteria;Bacteria (superkingdom);Proteobacteria (superphylum);Proteobacteria;Deltaproteobacteria;NB1-j	NB1-j	0	1	0	0	0	0	0
order	Main genome;Bacteria;Bacteria (superkingdom);Proteobacteria (superphylum);Proteobacteria;Deltaproteobacteria;SAR324 clade(Marine group B)	SAR324 clade(Marine group B)	2	8	9	8	4	16	20
order	Main genome;Bacteria;Bacteria (superkingdom);Proteobacteria (superphylum);Proteobacteria;Deltaproteobacteria;Unknown Syntrophobacterales order 1	Unknown Syntrophobacterales order 1	0	0	0	0	0	0	1
order	Main genome;Bacteria;Bacteria (superkingdom);Proteobacteria (superphylum);Proteobacteria;Deltaproteobacteria;Unknown Oligoflexales order 1	Unknown Oligoflexales order 1	0	0	0	1	0	0	1
order	Main genome;Bacteria;Bacteria (superkingdom);Proteobacteria (superphylum);Proteobacteria;Deltaproteobacteria;Unknown Bdellovibrionales order 1	Unknown Bdellovibrionales order 1	0	0	0	1	0	0	0
order	Main genome;Bacteria;Bacteria (superkingdom);Proteobacteria (superphylum);Proteobacteria;Deltaproteobacteria;Unknown Oligoflexales order 2	Unknown Oligoflexales order 2	0	0	0	1	0	0	0
order	Main genome;Bacteria;Bacteria (superkingdom);Proteobacteria (superphylum);Proteobacteria;Zetaproteobacteria;Mariprofundales	Mariprofundales	0	3	4	3	2	0	1
order	Main genome;Bacteria;Bacteria (superkingdom);Proteobacteria (superphylum);Proteobacteria;SPOTSOCT00;5m83	5m83	1	1	0	0	0	1	0
order	Main genome;Bacteria;Bacteria (superkingdom);Proteobacteria (superphylum);Proteobacteria;Ca. Tenderia class incertae sedis;Ca. Tenderia order incertae sedis	Ca. Tenderia order incertae sedis	0	1	0	0	0	0	0
order	Main genome;Bacteria;Bacteria (superkingdom);Terrabacteria;Firmicutes;Clostridia;Clostridiales	Clostridiales	10	3	11	8	6	6	19
order	Main genome;Bacteria;Bacteria (superkingdom);Terrabacteria;Firmicutes;Bacilli;Bacillales	Bacillales	0	0	0	1	0	0	0
order	Main genome;Bacteria;Bacteria (superkingdom);Terrabacteria;Firmicutes;Bacilli;Lactobacillales	Lactobacillales	0	3	2	1	0	0	0
order	Main genome;Bacteria;Bacteria (superkingdom);Terrabacteria;Firmicutes;Negativicutes;Selenomonadales	Selenomonadales	7	1	2	0	0	0	0
order	Main genome;Bacteria;Bacteria (superkingdom);Terrabacteria;Firmicutes;Erysipelotrichia;Erysipelotrichales	Erysipelotrichales	0	0	0	0	0	0	1
order	Main genome;Bacteria;Bacteria (superkingdom);Terrabacteria;Tenericutes;Mollicutes;Acholeplasmatales	Acholeplasmatales	1	2	2	1	1	2	3
order	Main genome;Bacteria;Bacteria (superkingdom);Terrabacteria;Tenericutes;Mollicutes;NB1-n	NB1-n	0	2	5	3	3	2	4
order	Main genome;Bacteria;Bacteria (superkingdom);Terrabacteria;Actinobacteria;Actinobacteria (class);Micrococcales	Micrococcales	6	4	2	2	3	3	2
order	Main genome;Bacteria;Bacteria (superkingdom);Terrabacteria;Actinobacteria;Actinobacteria (class);Frankiales	Frankiales	4	5	4	1	1	1	2
order	Main genome;Bacteria;Bacteria (superkingdom);Terrabacteria;Actinobacteria;Actinobacteria (class);Propionibacteriales	Propionibacteriales	0	0	1	0	0	0	0
order	Main genome;Bacteria;Bacteria (superkingdom);Terrabacteria;Actinobacteria;Actinobacteria (class);PeM15	PeM15	3	2	3	3	2	1	3
order	Main genome;Bacteria;Bacteria (superkingdom);Terrabacteria;Actinobacteria;Thermoleophilia;Solirubrobacterales	Solirubrobacterales	2	1	1	0	0	0	1
order	Main genome;Bacteria;Bacteria (superkingdom);Terrabacteria;Actinobacteria;Thermoleophilia;Gaiellales	Gaiellales	3	2	2	1	0	1	1
order	Main genome;Bacteria;Bacteria (superkingdom);Terrabacteria;Actinobacteria;Acidimicrobiia;Acidimicrobiales	Acidimicrobiales	5	10	7	4	3	3	5
order	Main genome;Bacteria;Bacteria (superkingdom);Terrabacteria;Chloroflexi;Dehalococcoidia (subdiv. 6);vadinBA26	vadinBA26	0	0	0	0	0	1	2
order	Main genome;Bacteria;Bacteria (superkingdom);Terrabacteria;Chloroflexi;Dehalococcoidia (subdiv. 6);GIF3	GIF3	0	0	0	1	0	0	1
order	Main genome;Bacteria;Bacteria (superkingdom);Terrabacteria;Chloroflexi;Dehalococcoidia (subdiv. 6);MSBL5	MSBL5	0	1	0	0	0	2	2
order	Main genome;Bacteria;Bacteria (superkingdom);Terrabacteria;Chloroflexi;Dehalococcoidia (subdiv. 6);FS117-23B-02	FS117-23B-02	0	0	0	0	0	1	0
order	Main genome;Bacteria;Bacteria (superkingdom);Terrabacteria;Chloroflexi;Anaerolineae;Anaerolineales	Anaerolineales	0	0	1	1	0	0	0
order	Main genome;Bacteria;Bacteria (superkingdom);Terrabacteria;Chloroflexi;Caldilineae;Caldilineales	Caldilineales	0	1	0	0	0	2	3
order	Main genome;Bacteria;Bacteria (superkingdom);Terrabacteria;Deinococcus-Thermus;Deinococci;Deinococcales	Deinococcales	2	0	0	0	0	1	1
order	Main genome;Bacteria;Bacteria (superkingdom);Terrabacteria;Armatimonadetes;Armatimonadia;Armatimonadales	Armatimonadales	2	0	0	0	0	0	0
order	Main genome;Bacteria;Bacteria (superkingdom);Spirochaetes (superphylum);Spirochaetes;Spirochaetia;Spirochaetales	Spirochaetales	0	1	6	7	9	12	18
order	Main genome;Bacteria;Bacteria (superkingdom);Spirochaetes (superphylum);Spirochaetes;Spirochaetia;Leptospiriales	Leptospiriales	1	1	2	0	0	5	8
order	Main genome;Bacteria;Bacteria (superkingdom);Spirochaetes (superphylum);Spirochaetes;Spirochaetia;PL-11B10	PL-11B10	0	0	0	0	0	0	1
order	Main genome;Bacteria;Bacteria (superkingdom);Spirochaetes (superphylum);Spirochaetes;Spirochaetia;V2072-189E03	V2072-189E03	0	0	0	0	0	1	1
order	Main genome;Bacteria;Bacteria (superkingdom);Spirochaetes (superphylum);Spirochaetes;Spirochaetia;Brevinematales	Brevinematales	0	0	0	0	0	0	1
order	Main genome;Bacteria;Bacteria (superkingdom);PVC group (Planctobacteria);Chlamydiae;Chlamydiia;Chlamydiales	Chlamydiales	4	9	8	6	4	12	26
order	Main genome;Bacteria;Bacteria (superkingdom);PVC group (Planctobacteria);Chlamydiae;Chlamydiia;Unknown Chlamydiales order 1	Unknown Chlamydiales order 1	1	0	0	0	0	0	0
order	Main genome;Bacteria;Bacteria (superkingdom);PVC group (Planctobacteria);Chlamydiae;Chlamydiia;Unknown Chlamydiales order 2	Unknown Chlamydiales order 2	0	0	0	0	0	1	0
order	Main genome;Bacteria;Bacteria (superkingdom);PVC group (Planctobacteria);Planctomycetes;Planctomycetacia;Planctomycetales	Planctomycetales	7	7	6	6	12	27	27
order	Main genome;Bacteria;Bacteria (superkingdom);PVC group (Planctobacteria);Planctomycetes;Planctomycetacia;Unknown Brocadiales order 1	Unknown Brocadiales order 1	0	0	0	0	0	0	1
order	Main genome;Bacteria;Bacteria (superkingdom);PVC group (Planctobacteria);Planctomycetes;Planctomycetacia;Unknown Brocadiales order 2	Unknown Brocadiales order 2	0	0	0	0	0	1	1
order	Main genome;Bacteria;Bacteria (superkingdom);PVC group (Planctobacteria);Planctomycetes;Phycisphaerae;MSBL9	MSBL9	0	2	9	14	13	28	38
order	Main genome;Bacteria;Bacteria (superkingdom);PVC group (Planctobacteria);Planctomycetes;Phycisphaerae;Phycisphaerales	Phycisphaerales	3	1	12	13	11	27	32
order	Main genome;Bacteria;Bacteria (superkingdom);PVC group (Planctobacteria);Planctomycetes;Phycisphaerae;S-70	S-70	0	0	0	0	0	1	1
order	Main genome;Bacteria;Bacteria (superkingdom);PVC group (Planctobacteria);Planctomycetes;Phycisphaerae;SHA-43	SHA-43	0	0	6	7	8	16	17
order	Main genome;Bacteria;Bacteria (superkingdom);PVC group (Planctobacteria);Planctomycetes;Phycisphaerae;mle1-8	mle1-8	0	0	0	0	0	3	1
order	Main genome;Bacteria;Bacteria (superkingdom);PVC group (Planctobacteria);Planctomycetes;Phycisphaerae;CCM11a	CCM11a	0	0	0	0	1	3	6
order	Main genome;Bacteria;Bacteria (superkingdom);PVC group (Planctobacteria);Planctomycetes;Phycisphaerae;MSB-3A7 sediment group	MSB-3A7 sediment group	0	0	0	0	0	0	1
order	Main genome;Bacteria;Bacteria (superkingdom);PVC group (Planctobacteria);Planctomycetes;Phycisphaerae;Pla1 lineage	Pla1 lineage	0	1	0	0	0	5	6
order	Main genome;Bacteria;Bacteria (superkingdom);PVC group (Planctobacteria);Planctomycetes;Phycisphaerae;ODP1230B30.09	ODP1230B30.09	0	0	0	0	0	1	0
order	Main genome;Bacteria;Bacteria (superkingdom);PVC group (Planctobacteria);Verrucomicrobia;Verrucomicrobiae;Verrucomicrobiales	Verrucomicrobiales	4	2	1	1	1	1	2
order	Main genome;Bacteria;Bacteria (superkingdom);PVC group (Planctobacteria);Verrucomicrobia;Spartobacteria;Chthoniobacterales	Chthoniobacterales	4	3	2	0	0	2	3
order	Main genome;Bacteria;Bacteria (superkingdom);PVC group (Planctobacteria);Lentisphaerae;Oligosphaeria;Oligosphaerales	Oligosphaerales	1	0	5	9	7	12	18
order	Main genome;Bacteria;Bacteria (superkingdom);PVC group (Planctobacteria);Lentisphaerae;Oligosphaeria;P.palmC41	P.palmC41	0	1	2	2	2	3	4
order	Main genome;Bacteria;Bacteria (superkingdom);PVC group (Planctobacteria);Lentisphaerae;Oligosphaeria;SS1-B-02-17	SS1-B-02-17	0	0	0	0	0	0	2
order	Main genome;Bacteria;Bacteria (superkingdom);PVC group (Planctobacteria);Lentisphaerae;Lentisphaeria;Victivallales	Victivallales	1	1	3	6	2	3	7
order	Main genome;Bacteria;Bacteria (superkingdom);PVC group (Planctobacteria);Ca. Omnitrophica (OP3);Ca. Omnitrophus class incertae sedis;Ca. Omnitrophus order incertae sedis	Ca. Omnitrophus order incertae sedis	4	3	2	0	2	2	2
order	Main genome;Bacteria;Bacteria (superkingdom);Epsilonbacteraeota (superphylum);Epsilonbacteraeota;Campylobacteria;Campylobacterales	Campylobacterales	4	34	38	23	9	7	6
order	Main genome;Bacteria;Bacteria (superkingdom);Synergistetes (superphylum);Synergistetes;Synergistia;Synergistales	Synergistales	0	0	0	1	0	0	0
order	Main genome;Bacteria;Bacteria (superkingdom);Acidobacteria (superphylum);Acidobacteria;Blastocatellia (Acidobacteria group 4);Blastocatellales	Blastocatellales	1	0	0	0	0	1	0
order	Main genome;Bacteria;Bacteria (superkingdom);Acidobacteria (superphylum);Acidobacteria;Holophagae;Holophagales (Acidobacteria group 8)	Holophagales (Acidobacteria group 8)	0	0	0	0	1	0	2
order	Main genome;Bacteria;Bacteria (superkingdom);Acidobacteria (superphylum);Acidobacteria;Holophagae;Acidobacteria group 23	Acidobacteria group 23	0	0	0	0	0	0	1
order	Main genome;Bacteria;Bacteria (superkingdom);Acidobacteria (superphylum);Acidobacteria;Holophagae;Acanthopleuribacterales (Acidobacteria group 8)	Acanthopleuribacterales (Acidobacteria group 8)	0	0	1	0	0	2	0
order	Main genome;Bacteria;Bacteria (superkingdom);Acidobacteria (superphylum);Acidobacteria;Solibacteres (Acidobacteria group 3);Solibacterales	Solibacterales	0	0	0	0	0	3	5
order	Main genome;Bacteria;Bacteria (superkingdom);Fusobacteria (superphylum);Fusobacteria;Fusobacteriia;Fusobacteriales	Fusobacteriales	3	1	3	1	0	3	7
order	Main genome;Bacteria;Bacteria (superkingdom);Nitrospinae Tectomicrobia group;Nitrospinae;Nitrospinia;Nitrospinales	Nitrospinales	0	4	3	0	1	0	0
order	Main genome;Bacteria;Bacteria (superkingdom);Nitrospinae Tectomicrobia group;Nitrospinae;Nitrospinia;Unknown Nitrospinales order 1	Unknown Nitrospinales order 1	0	0	1	1	1	0	0
order	Main genome;Bacteria;Bacteria (superkingdom);Elusimicrobia (superphylum);Elusimicrobia;Elusimicrobia (class);Rs-M47	Rs-M47	0	0	1	0	0	0	0
order	Main genome;Bacteria;Bacteria (superkingdom);Elusimicrobia (superphylum);Elusimicrobia;Elusimicrobia (class);Lineage IIb	Lineage IIb	1	0	0	0	0	0	0
order	Main genome;Bacteria;Bacteria (superkingdom);Halanaerobiales superphylum inceratae sedis;Halanaerobiales phylum incertae sedis;Halanaerobiales class incertae sedis;Halanaerobiales	Halanaerobiales	0	0	0	0	0	0	1
order	Main genome;Bacteria;Bacteria (superkingdom);Thermotogae (superphylum);Thermotogae;Thermotogae (class);Petrotogales	Petrotogales	0	0	0	0	0	4	3
order	Main genome;Bacteria;Bacteria (superkingdom);Nitrospirae (superphylum);Nitrospirae;Nitrospira;Nitrospirales	Nitrospirales	2	0	0	0	0	0	0
order	Main genome;Archaea;Archaea (superkingdom);Euryarchaeota (superphylum);Euryarchaeota;Thermoplasmata;Methanomassiliicoccales	Methanomassiliicoccales	1	0	0	0	0	0	0
order	Main genome;Archaea;Archaea (superkingdom);Euryarchaeota (superphylum);Euryarchaeota;Thermoplasmata;Marine Group II	Marine Group II	0	1	1	0	0	0	0
order	Main genome;Archaea;Archaea (superkingdom);Euryarchaeota (superphylum);Euryarchaeota;Thermoplasmata;AMOS1A-4113-D04	AMOS1A-4113-D04	0	0	0	0	0	1	1
order	Main genome;Archaea;Archaea (superkingdom);Euryarchaeota (superphylum);Euryarchaeota;Thermoplasmata;Marine Benthic Group D and DHVEG-1	Marine Benthic Group D and DHVEG-1	0	3	1	4	2	5	4
order	Main genome;Archaea;Archaea (superkingdom);Euryarchaeota (superphylum);Euryarchaeota;Thermoplasmata;CCA47	CCA47	0	1	0	2	0	3	1
order	Main genome;Archaea;Archaea (superkingdom);Euryarchaeota (superphylum);Euryarchaeota;Thermoplasmata;VC2.1 Arc6	VC2.1 Arc6	1	0	1	1	0	2	1
order	Main genome;Archaea;Archaea (superkingdom);Euryarchaeota (superphylum);Euryarchaeota;Methanomicrobia;Methanomicrobiales	Methanomicrobiales	0	0	0	1	0	3	5
order	Main genome;Archaea;Archaea (superkingdom);Euryarchaeota (superphylum);Euryarchaeota;Methanomicrobia;Methanosarcinales	Methanosarcinales	1	0	0	1	0	0	1
order	Main genome;Archaea;Archaea (superkingdom);TACK;Thaumarchaeota;Nitrososphaeria;Ca. Nitrosopumilales	Ca. Nitrosopumilales	1	1	1	1	1	1	1
order	Main genome;Archaea;Archaea (superkingdom);DPANN;Ca. Altiarchaeota;Ca. Altiarchaea;Unknown Ca. Altiarchaeales order 1	Unknown Ca. Altiarchaeales order 1	0	1	0	1	0	0	0
order	Main genome;Archaea;Archaea (superkingdom);DPANN;Ca. Altiarchaeota;Ca. Altiarchaea;Unknown Ca. Altiarchaeales order 2	Unknown Ca. Altiarchaeales order 2	0	0	0	1	0	0	0
order	Main genome;Archaea;Archaea (superkingdom);DPANN;Ca. Altiarchaeota;Ca. Altiarchaea;Unknown Ca. Altiarchaeales order 3	Unknown Ca. Altiarchaeales order 3	0	0	0	1	0	0	0
order	Main genome;Archaea;Archaea (superkingdom);DPANN;Ca. Altiarchaeota;Ca. Altiarchaea;Unknown Ca. Altiarchaeales order 4	Unknown Ca. Altiarchaeales order 4	0	0	0	0	0	1	0
order	Main genome;Archaea;Archaea (superkingdom);DPANN;Ca. Altiarchaeota;Ca. Altiarchaea;Unknown Ca. Altiarchaeales order 5	Unknown Ca. Altiarchaeales order 5	0	0	0	0	0	1	0
family	Main genome;Bacteria;Bacteria (superkingdom);FCB group;Bacteroidetes;Sphingobacteriia;Sphingobacteriales;NS11-12 marine group	NS11-12 marine group	7	3	4	2	1	3	4
family	Main genome;Bacteria;Bacteria (superkingdom);FCB group;Bacteroidetes;Sphingobacteriia;Sphingobacteriales;Sphingobacteriaceae	Sphingobacteriaceae	2	0	1	0	0	1	2
family	Main genome;Bacteria;Bacteria (superkingdom);FCB group;Bacteroidetes;Sphingobacteriia;Sphingobacteriales;Lentimicrobiaceae	Lentimicrobiaceae	0	0	2	5	2	6	8
family	Main genome;Bacteria;Bacteria (superkingdom);FCB group;Bacteroidetes;Sphingobacteriia;Sphingobacteriales;env.OPS 17	env.OPS 17	2	1	0	0	0	0	0
family	Main genome;Bacteria;Bacteria (superkingdom);FCB group;Bacteroidetes;Sphingobacteriia;Sphingobacteriales;ST-12K33	ST-12K33	0	1	1	2	1	4	5
family	Main genome;Bacteria;Bacteria (superkingdom);FCB group;Bacteroidetes;Sphingobacteriia;Sphingobacteriales;LiUU-11-161	LiUU-11-161	2	0	0	0	0	0	0
family	Main genome;Bacteria;Bacteria (superkingdom);FCB group;Bacteroidetes;Sphingobacteriia;Sphingobacteriales;Unknown Lentimicrobiaceae family 1	Unknown Lentimicrobiaceae family 1	0	0	1	1	1	0	1
family	Main genome;Bacteria;Bacteria (superkingdom);FCB group;Bacteroidetes;Sphingobacteriia;Sphingobacteriales;Unknown ST-12K33 family 1	Unknown ST-12K33 family 1	0	0	1	1	1	1	1
family	Main genome;Bacteria;Bacteria (superkingdom);FCB group;Bacteroidetes;Cytophagia;Cytophagales;Flammeovirgaceae	Flammeovirgaceae	3	2	3	1	1	0	2
family	Main genome;Bacteria;Bacteria (superkingdom);FCB group;Bacteroidetes;Cytophagia;Cytophagales;Cytophagaceae	Cytophagaceae	10	5	2	2	2	1	1
family	Main genome;Bacteria;Bacteria (superkingdom);FCB group;Bacteroidetes;Cytophagia;Cytophagales;Cyclobacteriaceae	Cyclobacteriaceae	4	3	2	2	2	2	2
family	Main genome;Bacteria;Bacteria (superkingdom);FCB group;Bacteroidetes;Cytophagia;Cytophagales;Catalimonadaceae	Catalimonadaceae	0	0	0	0	0	0	1
family	Main genome;Bacteria;Bacteria (superkingdom);FCB group;Bacteroidetes;Bacteroidia;Bacteroidales;Porphyromonadaceae	Porphyromonadaceae	3	0	1	1	0	0	0
family	Main genome;Bacteria;Bacteria (superkingdom);FCB group;Bacteroidetes;Bacteroidia;Bacteroidales;Bacteroidaceae	Bacteroidaceae	4	1	0	2	1	0	0
family	Main genome;Bacteria;Bacteria (superkingdom);FCB group;Bacteroidetes;Bacteroidia;Bacteroidales;Prevotellaceae	Prevotellaceae	0	0	0	1	0	0	0
family	Main genome;Bacteria;Bacteria (superkingdom);FCB group;Bacteroidetes;Bacteroidia;Bacteroidales;Marinilabiaceae	Marinilabiaceae	0	0	3	1	1	2	3
family	Main genome;Bacteria;Bacteria (superkingdom);FCB group;Bacteroidetes;Bacteroidia;Bacteroidales;Unknown Porphyromonadaceae family 1	Unknown Porphyromonadaceae family 1	0	0	1	0	0	1	1
family	Main genome;Bacteria;Bacteria (superkingdom);FCB group;Bacteroidetes;Bacteroidia;Bacteroidales;Unknown Prevotellaceae family 1	Unknown Prevotellaceae family 1	0	0	0	0	0	0	1
family	Main genome;Bacteria;Bacteria (superkingdom);FCB group;Bacteroidetes;Bacteroidia;Bacteroidia Incertae Sedis;Draconibacteriaceae	Draconibacteriaceae	1	1	2	2	1	3	2
family	Main genome;Bacteria;Bacteria (superkingdom);FCB group;Bacteroidetes;Bacteroidia;Bacteroidia Incertae Sedis;Unknown Draconibacteriaceae family 1	Unknown Draconibacteriaceae family 1	0	0	0	0	0	1	1
family	Main genome;Bacteria;Bacteria (superkingdom);FCB group;Bacteroidetes;Flavobacteriia;Flavobacteriales;Flavobacteriaceae	Flavobacteriaceae	34	32	25	15	13	13	15
family	Main genome;Bacteria;Bacteria (superkingdom);FCB group;Bacteroidetes;Flavobacteriia;Flavobacteriales;Cryomorphaceae	Cryomorphaceae	12	17	15	6	3	4	7
family	Main genome;Bacteria;Bacteria (superkingdom);FCB group;Bacteroidetes;Flavobacteriia;Flavobacteriales;NS9 marine group	NS9 marine group	5	7	5	3	1	2	2
family	Main genome;Bacteria;Bacteria (superkingdom);FCB group;Bacteroidetes;Flavobacteriia;Flavobacteriales;Schleiferiaceae	Schleiferiaceae	1	1	1	0	0	0	1
family	Main genome;Bacteria;Bacteria (superkingdom);FCB group;Bacteroidetes;Flavobacteriia;Flavobacteriales;Crocinitomicaceae	Crocinitomicaceae	9	10	8	4	1	1	1
family	Main genome;Bacteria;Bacteria (superkingdom);FCB group;Bacteroidetes;Flavobacteriia;Flavobacteriales;Unknown NS9 marine group family 1	Unknown NS9 marine group family 1	1	1	0	1	1	1	1
family	Main genome;Bacteria;Bacteria (superkingdom);FCB group;Bacteroidetes;Flavobacteriia;Flavobacteriales;Unknown Cryomorphaceae family 1	Unknown Cryomorphaceae family 1	1	0	0	0	0	0	0
family	Main genome;Bacteria;Bacteria (superkingdom);FCB group;Bacteroidetes;Flavobacteriia;Flavobacteriales;Unknown Blattabacteriaceae family 1	Unknown Blattabacteriaceae family 1	1	0	0	0	0	0	0
family	Main genome;Bacteria;Bacteria (superkingdom);FCB group;Bacteroidetes;Flavobacteriia;Flavobacteriales;Unknown Cryomorphaceae family 2	Unknown Cryomorphaceae family 2	1	0	1	0	0	0	0
family	Main genome;Bacteria;Bacteria (superkingdom);FCB group;Bacteroidetes;Flavobacteriia;Flavobacteriales;Unknown Cryomorphaceae family 3	Unknown Cryomorphaceae family 3	1	0	0	0	0	0	0
family	Main genome;Bacteria;Bacteria (superkingdom);FCB group;Bacteroidetes;Flavobacteriia;Flavobacteriales;Unknown Cryomorphaceae family 4	Unknown Cryomorphaceae family 4	1	1	0	0	0	0	0
family	Main genome;Bacteria;Bacteria (superkingdom);FCB group;Bacteroidetes;Flavobacteriia;Flavobacteriales;Unknown Crocinitomicaceae family 1	Unknown Crocinitomicaceae family 1	0	1	0	0	0	0	0
family	Main genome;Bacteria;Bacteria (superkingdom);FCB group;Bacteroidetes;Flavobacteriia;Flavobacteriales;Unknown Cryomorphaceae family 5	Unknown Cryomorphaceae family 5	0	1	0	0	0	0	0
family	Main genome;Bacteria;Bacteria (superkingdom);FCB group;Bacteroidetes;Flavobacteriia;Flavobacteriales;Unknown Cryomorphaceae family 6	Unknown Cryomorphaceae family 6	0	0	1	0	0	0	0
family	Main genome;Bacteria;Bacteria (superkingdom);FCB group;Bacteroidetes;Flavobacteriia;Flavobacteriales;Unknown Crocinitomicaceae family 2	Unknown Crocinitomicaceae family 2	0	0	1	0	0	0	0
family	Main genome;Bacteria;Bacteria (superkingdom);FCB group;Bacteroidetes;Saprospiria;Saprospirales;Haliscomenobacteraceae	Haliscomenobacteraceae	1	1	1	1	0	1	2
family	Main genome;Bacteria;Bacteria (superkingdom);FCB group;Bacteroidetes;Saprospiria;Saprospirales;Saprospiraceae	Saprospiraceae	0	0	1	0	0	0	0
family	Main genome;Bacteria;Bacteria (superkingdom);FCB group;Bacteroidetes;Chitinophagia;Chitinophagales;Chitinophagaceae	Chitinophagaceae	8	3	5	1	1	0	4
family	Main genome;Bacteria;Bacteria (superkingdom);FCB group;Balneolata;Balneoilia;Balneolales;Balneolaceae	Balneolaceae	0	0	0	0	0	1	1
family	Main genome;Bacteria;Bacteria (superkingdom);FCB group;Gemmatimonadetes;Gemmatimonadetes (class);Gemmatimonadales;Gemmatimonadaceae	Gemmatimonadaceae	1	0	0	0	0	0	0
family	Main genome;Bacteria;Bacteria (superkingdom);FCB group;Rhodothermaeota;Rhodothermia;Rhodothermales;Rubricoccaceae	Rubricoccaceae	1	0	0	0	0	0	0
family	Main genome;Bacteria;Bacteria (superkingdom);FCB group;Chlorobi;Chlorobia;Chlorobiales;Chlorobiaceae	Chlorobiaceae	1	2	4	4	3	2	2
family	Main genome;Bacteria;Bacteria (superkingdom);FCB group;Chlorobi;Chlorobia;Chlorobiales;OPB56	OPB56	3	0	1	0	0	1	1
family	Main genome;Bacteria;Bacteria (superkingdom);FCB group;Chlorobi;Chlorobia;Chlorobiales;Unknown OPB56 family 1	Unknown OPB56 family 1	0	0	0	0	0	0	1
family	Main genome;Bacteria;Bacteria (superkingdom);FCB group;Chlorobi;Chlorobia;Chlorobiales;Unknown Chlorobiaceae family 1	Unknown Chlorobiaceae family 1	1	0	0	0	0	0	0
family	Main genome;Bacteria;Bacteria (superkingdom);FCB group;Chlorobi;Chlorobia;Chlorobiales;Unknown Chlorobiaceae family 2	Unknown Chlorobiaceae family 2	0	0	0	1	0	0	0
family	Main genome;Bacteria;Bacteria (superkingdom);FCB group;Chlorobi;Chlorobia;Chlorobiales;Unknown Chlorobiaceae family 3	Unknown Chlorobiaceae family 3	0	0	0	1	0	0	0
family	Main genome;Bacteria;Bacteria (superkingdom);FCB group;Chlorobi;Chlorobia;Chlorobiales;Unknown Chlorobiaceae family 4	Unknown Chlorobiaceae family 4	0	0	0	1	0	0	0
family	Main genome;Bacteria;Bacteria (superkingdom);FCB group;Chlorobi;Chlorobia;Chlorobiales;Unknown Chlorobiaceae family 5	Unknown Chlorobiaceae family 5	0	0	0	1	0	0	0
family	Main genome;Bacteria;Bacteria (superkingdom);FCB group;Chlorobi;Chlorobia;Chlorobiales;Unknown Chlorobiaceae family 6	Unknown Chlorobiaceae family 6	0	0	0	1	0	0	0
family	Main genome;Bacteria;Bacteria (superkingdom);FCB group;Chlorobi;Chlorobia;Chlorobiales;Unknown Chlorobiaceae family 7	Unknown Chlorobiaceae family 7	0	0	0	1	0	0	0
family	Main genome;Bacteria;Bacteria (superkingdom);FCB group;Chlorobi;Chlorobia;Chlorobiales;Unknown Chlorobiaceae family 8	Unknown Chlorobiaceae family 8	0	0	0	1	0	0	0
family	Main genome;Bacteria;Bacteria (superkingdom);FCB group;Chlorobi;Chlorobia;Chlorobiales;Unknown Chlorobiaceae family 9	Unknown Chlorobiaceae family 9	0	0	0	1	0	0	0
family	Main genome;Bacteria;Bacteria (superkingdom);FCB group;Chlorobi;Chlorobia;Chlorobiales;Unknown OPB56 family 2	Unknown OPB56 family 2	0	0	0	0	0	1	0
family	Main genome;Bacteria;Bacteria (superkingdom);FCB group;Fibrobacteres;Fibrobacteria;Fibrobacterales;Fibrobacteraceae	Fibrobacteraceae	0	1	0	0	0	0	0
family	Main genome;Bacteria;Bacteria (superkingdom);FCB group;Fibrobacteres;Fibrobacteria;Fibrobacterales;Unknown FD035 family 1	Unknown FD035 family 1	0	0	0	0	0	0	1
family	Main genome;Bacteria;Bacteria (superkingdom);FCB group;Fibrobacteres;Fibrobacteria;Fibrobacterales;Unknown 09D2Z46 family 1	Unknown 09D2Z46 family 1	0	0	0	0	0	0	1
family	Main genome;Bacteria;Bacteria (superkingdom);FCB group;Fibrobacteres;Fibrobacteria;Fibrobacterales;Unknown Fibrobacteraceae family 1	Unknown Fibrobacteraceae family 1	0	0	0	1	0	0	0
family	Main genome;Bacteria;Bacteria (superkingdom);FCB group;Caldithrix phylum incertae sedis;Caldithrix class incertae sedis;Caldithrix order incertae sedis;Caldithrix family incertae sedis	Caldithrix family incertae sedis	0	0	0	0	0	2	2
family	Main genome;Bacteria;Bacteria (superkingdom);FCB group;Ca. Latescibacteria (WS3);Ca. Latescibacter class incertae sedis;Ca. Latescibacter order incertae sedis;Ca. Latescibacter family incertae sedis	Ca. Latescibacter family incertae sedis	0	0	2	4	0	6	13
family	Main genome;Bacteria;Bacteria (superkingdom);FCB group;Ignavibacteriae;Ignavibacteria;Ignavibacteriales;BSV26	BSV26	1	0	0	0	0	0	0
family	Main genome;Bacteria;Bacteria (superkingdom);FCB group;Ignavibacteriae;Ignavibacteria;Ignavibacteriales;IheB3-7	IheB3-7	0	0	0	0	0	1	3
family	Main genome;Bacteria;Bacteria (superkingdom);Proteobacteria (superphylum);Proteobacteria;Betaproteobacteria;Burkholderiales;Comamonadaceae	Comamonadaceae	11	9	7	2	1	3	3
family	Main genome;Bacteria;Bacteria (superkingdom);Proteobacteria (superphylum);Proteobacteria;Betaproteobacteria;Burkholderiales;Burkholderiaceae	Burkholderiaceae	3	1	1	1	1	1	1
family	Main genome;Bacteria;Bacteria (superkingdom);Proteobacteria (superphylum);Proteobacteria;Betaproteobacteria;Burkholderiales;Oxalobacteraceae	Oxalobacteraceae	3	3	2	0	1	1	2
family	Main genome;Bacteria;Bacteria (superkingdom);Proteobacteria (superphylum);Proteobacteria;Betaproteobacteria;Burkholderiales;Alcaligenaceae	Alcaligenaceae	2	2	2	2	1	1	2
family	Main genome;Bacteria;Bacteria (superkingdom);Proteobacteria (superphylum);Proteobacteria;Betaproteobacteria;Rhodocyclales;Rhodocyclaceae	Rhodocyclaceae	1	0	1	1	1	0	1
family	Main genome;Bacteria;Bacteria (superkingdom);Proteobacteria (superphylum);Proteobacteria;Betaproteobacteria;Nitrosomonadales;Nitrosomonadaceae	Nitrosomonadaceae	1	3	4	1	0	0	0
family	Main genome;Bacteria;Bacteria (superkingdom);Proteobacteria (superphylum);Proteobacteria;Betaproteobacteria;Nitrosomonadales;Gallionellaceae	Gallionellaceae	0	1	1	0	0	0	0
family	Main genome;Bacteria;Bacteria (superkingdom);Proteobacteria (superphylum);Proteobacteria;Betaproteobacteria;Nitrosomonadales;Unknown Nitrosomonadaceae family 1	Unknown Nitrosomonadaceae family 1	1	1	0	0	0	0	0
family	Main genome;Bacteria;Bacteria (superkingdom);Proteobacteria (superphylum);Proteobacteria;Betaproteobacteria;Neisseriales;Neisseriaceae	Neisseriaceae	1	2	0	0	0	0	0
family	Main genome;Bacteria;Bacteria (superkingdom);Proteobacteria (superphylum);Proteobacteria;Betaproteobacteria;Methylophilales;Methylophilaceae	Methylophilaceae	3	2	3	1	0	1	0
family	Main genome;Bacteria;Bacteria (superkingdom);Proteobacteria (superphylum);Proteobacteria;Alphaproteobacteria;Rhizobiales;Phyllobacteriaceae	Phyllobacteriaceae	1	2	2	0	0	0	1
family	Main genome;Bacteria;Bacteria (superkingdom);Proteobacteria (superphylum);Proteobacteria;Alphaproteobacteria;Rhizobiales;Bradyrhizobiaceae	Bradyrhizobiaceae	0	0	0	0	0	0	1
family	Main genome;Bacteria;Bacteria (superkingdom);Proteobacteria (superphylum);Proteobacteria;Alphaproteobacteria;Rhizobiales;Hyphomicrobiaceae	Hyphomicrobiaceae	3	4	1	0	0	1	0
family	Main genome;Bacteria;Bacteria (superkingdom);Proteobacteria (superphylum);Proteobacteria;Alphaproteobacteria;Rhizobiales;Xanthobacteraceae	Xanthobacteraceae	1	1	1	1	0	0	0
family	Main genome;Bacteria;Bacteria (superkingdom);Proteobacteria (superphylum);Proteobacteria;Alphaproteobacteria;Rhizobiales;Rhodobiaceae	Rhodobiaceae	1	1	0	0	0	0	0
family	Main genome;Bacteria;Bacteria (superkingdom);Proteobacteria (superphylum);Proteobacteria;Alphaproteobacteria;Rhizobiales;Beijerinckiaceae	Beijerinckiaceae	0	0	1	0	0	0	0
family	Main genome;Bacteria;Bacteria (superkingdom);Proteobacteria (superphylum);Proteobacteria;Alphaproteobacteria;Rhizobiales;Rhizobiales Incertae Sedis	Rhizobiales Incertae Sedis	0	1	0	0	0	0	0
family	Main genome;Bacteria;Bacteria (superkingdom);Proteobacteria (superphylum);Proteobacteria;Alphaproteobacteria;Rhizobiales;alphaI cluster	alphaI cluster	1	1	0	0	0	0	0
family	Main genome;Bacteria;Bacteria (superkingdom);Proteobacteria (superphylum);Proteobacteria;Alphaproteobacteria;Rhizobiales;KF-JG30-B3	KF-JG30-B3	0	1	0	0	0	0	0
family	Main genome;Bacteria;Bacteria (superkingdom);Proteobacteria (superphylum);Proteobacteria;Alphaproteobacteria;Rhizobiales;Unknown Rhodobiaceae family 1	Unknown Rhodobiaceae family 1	0	1	0	0	0	0	0
family	Main genome;Bacteria;Bacteria (superkingdom);Proteobacteria (superphylum);Proteobacteria;Alphaproteobacteria;Rickettsiales;Rickettsiales Incertae Sedis	Rickettsiales Incertae Sedis	1	2	2	0	0	0	0
family	Main genome;Bacteria;Bacteria (superkingdom);Proteobacteria (superphylum);Proteobacteria;Alphaproteobacteria;Rickettsiales;Rickettsiaceae	Rickettsiaceae	3	5	3	1	1	1	2
family	Main genome;Bacteria;Bacteria (superkingdom);Proteobacteria (superphylum);Proteobacteria;Alphaproteobacteria;Rickettsiales;SAR116 clade	SAR116 clade	2	3	3	1	0	0	0
family	Main genome;Bacteria;Bacteria (superkingdom);Proteobacteria (superphylum);Proteobacteria;Alphaproteobacteria;Rickettsiales;MD3-55	MD3-55	2	2	2	1	0	0	0
family	Main genome;Bacteria;Bacteria (superkingdom);Proteobacteria (superphylum);Proteobacteria;Alphaproteobacteria;Rickettsiales;SHWN-night2	SHWN-night2	0	1	1	0	0	0	0
family	Main genome;Bacteria;Bacteria (superkingdom);Proteobacteria (superphylum);Proteobacteria;Alphaproteobacteria;Rickettsiales;SM2D12	SM2D12	4	2	0	0	0	0	0
family	Main genome;Bacteria;Bacteria (superkingdom);Proteobacteria (superphylum);Proteobacteria;Alphaproteobacteria;Rickettsiales;EF100-94H03	EF100-94H03	0	2	0	0	0	0	0
family	Main genome;Bacteria;Bacteria (superkingdom);Proteobacteria (superphylum);Proteobacteria;Alphaproteobacteria;Rickettsiales;T9d	T9d	0	2	1	0	0	0	0
family	Main genome;Bacteria;Bacteria (superkingdom);Proteobacteria (superphylum);Proteobacteria;Alphaproteobacteria;Rickettsiales;Unknown SM2D12 family 1	Unknown SM2D12 family 1	1	0	0	0	0	0	0
family	Main genome;Bacteria;Bacteria (superkingdom);Proteobacteria (superphylum);Proteobacteria;Alphaproteobacteria;Rickettsiales;Unknown SM2D12 family 2	Unknown SM2D12 family 2	1	0	0	0	0	0	0
family	Main genome;Bacteria;Bacteria (superkingdom);Proteobacteria (superphylum);Proteobacteria;Alphaproteobacteria;Rickettsiales;Unknown Rickettsiaceae family 1	Unknown Rickettsiaceae family 1	1	0	0	0	0	0	0
family	Main genome;Bacteria;Bacteria (superkingdom);Proteobacteria (superphylum);Proteobacteria;Alphaproteobacteria;Rickettsiales;Unknown Rickettsiaceae family 2	Unknown Rickettsiaceae family 2	0	1	0	0	0	0	0
family	Main genome;Bacteria;Bacteria (superkingdom);Proteobacteria (superphylum);Proteobacteria;Alphaproteobacteria;Rickettsiales;Unknown Rickettsiales Incertae Sedis family 1	Unknown Rickettsiales Incertae Sedis family 1	0	1	0	0	0	0	0
family	Main genome;Bacteria;Bacteria (superkingdom);Proteobacteria (superphylum);Proteobacteria;Alphaproteobacteria;Rickettsiales;Unknown Rickettsiaceae family 3	Unknown Rickettsiaceae family 3	0	1	1	0	0	0	0
family	Main genome;Bacteria;Bacteria (superkingdom);Proteobacteria (superphylum);Proteobacteria;Alphaproteobacteria;Rickettsiales;Unknown SM2D12 family 3	Unknown SM2D12 family 3	0	1	1	0	0	0	0
family	Main genome;Bacteria;Bacteria (superkingdom);Proteobacteria (superphylum);Proteobacteria;Alphaproteobacteria;Rickettsiales;Unknown Holosporaceae family 1	Unknown Holosporaceae family 1	0	0	0	1	0	0	0
family	Main genome;Bacteria;Bacteria (superkingdom);Proteobacteria (superphylum);Proteobacteria;Alphaproteobacteria;Rhodobacterales;Rhodobacteraceae	Rhodobacteraceae	20	25	18	12	3	7	12
family	Main genome;Bacteria;Bacteria (superkingdom);Proteobacteria (superphylum);Proteobacteria;Alphaproteobacteria;Sphingomonadales;Sphingomonadaceae	Sphingomonadaceae	5	4	3	2	1	1	4
family	Main genome;Bacteria;Bacteria (superkingdom);Proteobacteria (superphylum);Proteobacteria;Alphaproteobacteria;Sphingomonadales;Erythrobacteraceae	Erythrobacteraceae	1	0	0	0	0	0	0
family	Main genome;Bacteria;Bacteria (superkingdom);Proteobacteria (superphylum);Proteobacteria;Alphaproteobacteria;Sphingomonadales;SWB04	SWB04	1	0	0	0	0	0	0
family	Main genome;Bacteria;Bacteria (superkingdom);Proteobacteria (superphylum);Proteobacteria;Alphaproteobacteria;Rhodospirillales;Rhodospirillaceae	Rhodospirillaceae	8	25	28	14	4	4	6
family	Main genome;Bacteria;Bacteria (superkingdom);Proteobacteria (superphylum);Proteobacteria;Alphaproteobacteria;Rhodospirillales;Acetobacteraceae	Acetobacteraceae	1	3	1	0	0	0	0
family	Main genome;Bacteria;Bacteria (superkingdom);Proteobacteria (superphylum);Proteobacteria;Alphaproteobacteria;Rhodospirillales;Rhodospirillales Incertae Sedis	Rhodospirillales Incertae Sedis	1	0	0	0	0	0	1
family	Main genome;Bacteria;Bacteria (superkingdom);Proteobacteria (superphylum);Proteobacteria;Alphaproteobacteria;Rhodospirillales;AT-s3-44	AT-s3-44	0	1	1	0	0	0	0
family	Main genome;Bacteria;Bacteria (superkingdom);Proteobacteria (superphylum);Proteobacteria;Alphaproteobacteria;Rhodospirillales;Unknown Rhodospirillaceae family 1	Unknown Rhodospirillaceae family 1	1	0	0	0	0	0	0
family	Main genome;Bacteria;Bacteria (superkingdom);Proteobacteria (superphylum);Proteobacteria;Alphaproteobacteria;Rhodospirillales;Unknown Rhodospirillaceae family 2	Unknown Rhodospirillaceae family 2	0	0	0	1	0	0	0
family	Main genome;Bacteria;Bacteria (superkingdom);Proteobacteria (superphylum);Proteobacteria;Alphaproteobacteria;Caulobacterales;Caulobacteraceae	Caulobacteraceae	5	2	2	2	1	1	1
family	Main genome;Bacteria;Bacteria (superkingdom);Proteobacteria (superphylum);Proteobacteria;Alphaproteobacteria;Caulobacterales;Hyphomonadaceae	Hyphomonadaceae	6	4	3	1	2	0	2
family	Main genome;Bacteria;Bacteria (superkingdom);Proteobacteria (superphylum);Proteobacteria;Alphaproteobacteria;SAR11 clade;Surface 4	Surface 4	0	1	0	0	0	0	0
family	Main genome;Bacteria;Bacteria (superkingdom);Proteobacteria (superphylum);Proteobacteria;Alphaproteobacteria;Sneathiellales;Sneathiellaceae	Sneathiellaceae	0	0	0	0	1	0	0
family	Main genome;Bacteria;Bacteria (superkingdom);Proteobacteria (superphylum);Proteobacteria;Alphaproteobacteria;Magnetococcales;Magnetococcaceae	Magnetococcaceae	0	0	1	1	1	0	0
family	Main genome;Bacteria;Bacteria (superkingdom);Proteobacteria (superphylum);Proteobacteria;Alphaproteobacteria;Magnetococcales;Unknown Magnetococcaceae family 1	Unknown Magnetococcaceae family 1	0	0	1	0	1	0	0
family	Main genome;Bacteria;Bacteria (superkingdom);Proteobacteria (superphylum);Proteobacteria;Alphaproteobacteria;Magnetococcales;Unknown Magnetococcaceae family 2	Unknown Magnetococcaceae family 2	0	0	0	1	1	0	0
family	Main genome;Bacteria;Bacteria (superkingdom);Proteobacteria (superphylum);Proteobacteria;Alphaproteobacteria;Emcibacterales;Emcibacteraceae	Emcibacteraceae	1	2	4	0	0	0	1
family	Main genome;Bacteria;Bacteria (superkingdom);Proteobacteria (superphylum);Proteobacteria;Gammaproteobacteria;Pseudomonadales;Pseudomonadaceae	Pseudomonadaceae	4	3	3	2	2	1	1
family	Main genome;Bacteria;Bacteria (superkingdom);Proteobacteria (superphylum);Proteobacteria;Gammaproteobacteria;Pseudomonadales;Moraxellaceae	Moraxellaceae	2	0	0	0	1	0	3
family	Main genome;Bacteria;Bacteria (superkingdom);Proteobacteria (superphylum);Proteobacteria;Gammaproteobacteria;Enterobacteriales;Enterobacteriaceae	Enterobacteriaceae	2	1	1	0	0	2	1
family	Main genome;Bacteria;Bacteria (superkingdom);Proteobacteria (superphylum);Proteobacteria;Gammaproteobacteria;Alteromonadales;Moritellaceae	Moritellaceae	0	2	1	1	0	0	0
family	Main genome;Bacteria;Bacteria (superkingdom);Proteobacteria (superphylum);Proteobacteria;Gammaproteobacteria;Alteromonadales;Pseudoalteromonadaceae	Pseudoalteromonadaceae	2	3	4	1	0	0	0
family	Main genome;Bacteria;Bacteria (superkingdom);Proteobacteria (superphylum);Proteobacteria;Gammaproteobacteria;Alteromonadales;Alteromonadaceae	Alteromonadaceae	2	2	2	1	0	0	0
family	Main genome;Bacteria;Bacteria (superkingdom);Proteobacteria (superphylum);Proteobacteria;Gammaproteobacteria;Alteromonadales;Shewanellaceae	Shewanellaceae	3	2	3	1	0	0	0
family	Main genome;Bacteria;Bacteria (superkingdom);Proteobacteria (superphylum);Proteobacteria;Gammaproteobacteria;Alteromonadales;Idiomarinaceae	Idiomarinaceae	2	1	1	0	0	0	0
family	Main genome;Bacteria;Bacteria (superkingdom);Proteobacteria (superphylum);Proteobacteria;Gammaproteobacteria;Alteromonadales;Colwelliaceae	Colwelliaceae	0	3	5	1	1	0	0
family	Main genome;Bacteria;Bacteria (superkingdom);Proteobacteria (superphylum);Proteobacteria;Gammaproteobacteria;Alteromonadales;Psychromonadaceae	Psychromonadaceae	1	2	1	2	1	2	2
family	Main genome;Bacteria;Bacteria (superkingdom);Proteobacteria (superphylum);Proteobacteria;Gammaproteobacteria;Alteromonadales;Unknown Colwelliaceae family 1	Unknown Colwelliaceae family 1	0	0	1	0	0	0	0
family	Main genome;Bacteria;Bacteria (superkingdom);Proteobacteria (superphylum);Proteobacteria;Gammaproteobacteria;Thiotrichales;Thiotrichaceae	Thiotrichaceae	0	1	0	0	0	0	0
family	Main genome;Bacteria;Bacteria (superkingdom);Proteobacteria (superphylum);Proteobacteria;Gammaproteobacteria;Thiotrichales;Piscirickettsiaceae	Piscirickettsiaceae	1	5	8	2	3	2	4
family	Main genome;Bacteria;Bacteria (superkingdom);Proteobacteria (superphylum);Proteobacteria;Gammaproteobacteria;Thiotrichales;Francisellaceae	Francisellaceae	1	1	1	0	1	1	1
family	Main genome;Bacteria;Bacteria (superkingdom);Proteobacteria (superphylum);Proteobacteria;Gammaproteobacteria;Thiotrichales;Fangia - Caedibacter clade	Fangia - Caedibacter clade	1	0	0	0	0	0	0
family	Main genome;Bacteria;Bacteria (superkingdom);Proteobacteria (superphylum);Proteobacteria;Gammaproteobacteria;Thiotrichales;CHAB-XI-27	CHAB-XI-27	0	1	0	0	0	0	0
family	Main genome;Bacteria;Bacteria (superkingdom);Proteobacteria (superphylum);Proteobacteria;Gammaproteobacteria;Xanthomonadales;Xanthomonadaceae	Xanthomonadaceae	3	3	1	0	0	1	1
family	Main genome;Bacteria;Bacteria (superkingdom);Proteobacteria (superphylum);Proteobacteria;Gammaproteobacteria;Xanthomonadales;Woeseiaceae	Woeseiaceae	0	3	2	1	0	0	0
family	Main genome;Bacteria;Bacteria (superkingdom);Proteobacteria (superphylum);Proteobacteria;Gammaproteobacteria;Oceanospirillales;Oleiphilaceae	Oleiphilaceae	1	1	1	1	0	0	0
family	Main genome;Bacteria;Bacteria (superkingdom);Proteobacteria (superphylum);Proteobacteria;Gammaproteobacteria;Oceanospirillales;Alcanivoracaceae	Alcanivoracaceae	0	2	2	1	0	0	0
family	Main genome;Bacteria;Bacteria (superkingdom);Proteobacteria (superphylum);Proteobacteria;Gammaproteobacteria;Oceanospirillales;Oceanospirillaceae	Oceanospirillaceae	6	10	14	1	0	0	1
family	Main genome;Bacteria;Bacteria (superkingdom);Proteobacteria (superphylum);Proteobacteria;Gammaproteobacteria;Oceanospirillales;SAR86 clade	SAR86 clade	1	2	2	1	0	0	0
family	Main genome;Bacteria;Bacteria (superkingdom);Proteobacteria (superphylum);Proteobacteria;Gammaproteobacteria;Oceanospirillales;Litoricolaceae	Litoricolaceae	1	0	1	0	0	0	0
family	Main genome;Bacteria;Bacteria (superkingdom);Proteobacteria (superphylum);Proteobacteria;Gammaproteobacteria;Oceanospirillales;OM182 clade	OM182 clade	2	3	3	1	0	1	2
family	Main genome;Bacteria;Bacteria (superkingdom);Proteobacteria (superphylum);Proteobacteria;Gammaproteobacteria;Oceanospirillales;E12-CR02-full	E12-CR02-full	0	1	1	0	0	0	0
family	Main genome;Bacteria;Bacteria (superkingdom);Proteobacteria (superphylum);Proteobacteria;Gammaproteobacteria;Oceanospirillales;CrystalBog021C3	CrystalBog021C3	1	0	0	0	0	0	0
family	Main genome;Bacteria;Bacteria (superkingdom);Proteobacteria (superphylum);Proteobacteria;Gammaproteobacteria;Oceanospirillales;MBAE14	MBAE14	0	2	1	0	0	0	0
family	Main genome;Bacteria;Bacteria (superkingdom);Proteobacteria (superphylum);Proteobacteria;Gammaproteobacteria;Vibrionales;Vibrionaceae	Vibrionaceae	0	0	0	0	0	0	1
family	Main genome;Bacteria;Bacteria (superkingdom);Proteobacteria (superphylum);Proteobacteria;Gammaproteobacteria;Pasteurellales;Pasteurellaceae	Pasteurellaceae	0	0	1	0	0	0	0
family	Main genome;Bacteria;Bacteria (superkingdom);Proteobacteria (superphylum);Proteobacteria;Gammaproteobacteria;Chromatiales;Chromatiaceae	Chromatiaceae	1	1	1	0	0	0	0
family	Main genome;Bacteria;Bacteria (superkingdom);Proteobacteria (superphylum);Proteobacteria;Gammaproteobacteria;Chromatiales;Ectothiorhodospiraceae	Ectothiorhodospiraceae	0	1	2	1	1	0	1
family	Main genome;Bacteria;Bacteria (superkingdom);Proteobacteria (superphylum);Proteobacteria;Gammaproteobacteria;Chromatiales;Unknown Ectothiorhodospiraceae family 1	Unknown Ectothiorhodospiraceae family 1	0	0	0	1	0	0	0
family	Main genome;Bacteria;Bacteria (superkingdom);Proteobacteria (superphylum);Proteobacteria;Gammaproteobacteria;Aeromonadales;Aeromonadaceae	Aeromonadaceae	2	0	0	1	0	0	0
family	Main genome;Bacteria;Bacteria (superkingdom);Proteobacteria (superphylum);Proteobacteria;Gammaproteobacteria;Legionellales;Legionellaceae	Legionellaceae	3	5	3	3	3	4	9
family	Main genome;Bacteria;Bacteria (superkingdom);Proteobacteria (superphylum);Proteobacteria;Gammaproteobacteria;Legionellales;Coxiellaceae	Coxiellaceae	0	1	1	0	1	2	5
family	Main genome;Bacteria;Bacteria (superkingdom);Proteobacteria (superphylum);Proteobacteria;Gammaproteobacteria;Legionellales;Unknown Coxiellaceae family 1	Unknown Coxiellaceae family 1	0	0	0	0	0	0	1
family	Main genome;Bacteria;Bacteria (superkingdom);Proteobacteria (superphylum);Proteobacteria;Gammaproteobacteria;Legionellales;Unknown Legionellaceae family 1	Unknown Legionellaceae family 1	1	0	0	0	0	0	0
family	Main genome;Bacteria;Bacteria (superkingdom);Proteobacteria (superphylum);Proteobacteria;Gammaproteobacteria;Legionellales;Unknown Legionellaceae family 2	Unknown Legionellaceae family 2	0	0	0	1	0	0	0
family	Main genome;Bacteria;Bacteria (superkingdom);Proteobacteria (superphylum);Proteobacteria;Gammaproteobacteria;Legionellales;Unknown Legionellaceae family 3	Unknown Legionellaceae family 3	0	0	0	0	0	1	0
family	Main genome;Bacteria;Bacteria (superkingdom);Proteobacteria (superphylum);Proteobacteria;Gammaproteobacteria;Legionellales;Unknown Legionellaceae family 4	Unknown Legionellaceae family 4	0	0	0	0	0	1	0
family	Main genome;Bacteria;Bacteria (superkingdom);Proteobacteria (superphylum);Proteobacteria;Gammaproteobacteria;Cellvibrionales;Halieaceae	Halieaceae	5	4	4	2	0	2	2
family	Main genome;Bacteria;Bacteria (superkingdom);Proteobacteria (superphylum);Proteobacteria;Gammaproteobacteria;Cellvibrionales;Cellvibrionaceae	Cellvibrionaceae	1	0	0	0	0	0	0
family	Main genome;Bacteria;Bacteria (superkingdom);Proteobacteria (superphylum);Proteobacteria;Gammaproteobacteria;Cellvibrionales;Porticoccaceae	Porticoccaceae	5	5	3	0	1	0	0
family	Main genome;Bacteria;Bacteria (superkingdom);Proteobacteria (superphylum);Proteobacteria;Gammaproteobacteria;Cellvibrionales;Spongiibacteraceae	Spongiibacteraceae	1	0	1	0	0	0	0
family	Main genome;Bacteria;Bacteria (superkingdom);Proteobacteria (superphylum);Proteobacteria;Gammaproteobacteria;Cellvibrionales;BD2-7	BD2-7	0	1	1	1	0	0	0
family	Main genome;Bacteria;Bacteria (superkingdom);Proteobacteria (superphylum);Proteobacteria;Gammaproteobacteria;Methylococcales;Marine Methylotrophic Group 1	Marine Methylotrophic Group 1	0	1	1	1	1	1	1
family	Main genome;Bacteria;Bacteria (superkingdom);Proteobacteria (superphylum);Proteobacteria;Gammaproteobacteria;Sedimenticola order incertae sedis;Sedimenticola family incertae sedis	Sedimenticola family incertae sedis	0	1	0	0	0	0	0
family	Main genome;Bacteria;Bacteria (superkingdom);Proteobacteria (superphylum);Proteobacteria;Deltaproteobacteria;Desulfovibrionales;Desulfovibrionaceae	Desulfovibrionaceae	0	0	0	1	0	1	3
family	Main genome;Bacteria;Bacteria (superkingdom);Proteobacteria (superphylum);Proteobacteria;Deltaproteobacteria;Desulfovibrionales;Desulfohalobiaceae	Desulfohalobiaceae	0	0	0	0	0	1	1
family	Main genome;Bacteria;Bacteria (superkingdom);Proteobacteria (superphylum);Proteobacteria;Deltaproteobacteria;Desulfovibrionales;Unknown Desulfohalobiaceae family 1	Unknown Desulfohalobiaceae family 1	0	0	0	0	0	0	1
family	Main genome;Bacteria;Bacteria (superkingdom);Proteobacteria (superphylum);Proteobacteria;Deltaproteobacteria;Desulfovibrionales;Unknown Desulfovibrionaceae family 1	Unknown Desulfovibrionaceae family 1	0	0	0	1	0	0	0
family	Main genome;Bacteria;Bacteria (superkingdom);Proteobacteria (superphylum);Proteobacteria;Deltaproteobacteria;Bdellovibrionales;Bacteriovoracaceae	Bacteriovoracaceae	6	6	3	2	0	3	8
family	Main genome;Bacteria;Bacteria (superkingdom);Proteobacteria (superphylum);Proteobacteria;Deltaproteobacteria;Bdellovibrionales;Bdellovibrionaceae	Bdellovibrionaceae	0	2	1	0	0	2	2
family	Main genome;Bacteria;Bacteria (superkingdom);Proteobacteria (superphylum);Proteobacteria;Deltaproteobacteria;Bdellovibrionales;Unknown Bacteriovoracaceae family 1	Unknown Bacteriovoracaceae family 1	0	0	0	0	0	0	1
family	Main genome;Bacteria;Bacteria (superkingdom);Proteobacteria (superphylum);Proteobacteria;Deltaproteobacteria;Bdellovibrionales;Unknown Bdellovibrionaceae family 1	Unknown Bdellovibrionaceae family 1	0	0	1	1	1	0	1
family	Main genome;Bacteria;Bacteria (superkingdom);Proteobacteria (superphylum);Proteobacteria;Deltaproteobacteria;Bdellovibrionales;Unknown Bacteriovoracaceae family 2	Unknown Bacteriovoracaceae family 2	0	0	0	0	0	0	1
family	Main genome;Bacteria;Bacteria (superkingdom);Proteobacteria (superphylum);Proteobacteria;Deltaproteobacteria;Bdellovibrionales;Unknown Bacteriovoracaceae family 3	Unknown Bacteriovoracaceae family 3	0	0	0	0	0	0	1
family	Main genome;Bacteria;Bacteria (superkingdom);Proteobacteria (superphylum);Proteobacteria;Deltaproteobacteria;Bdellovibrionales;Unknown Bdellovibrionaceae family 2	Unknown Bdellovibrionaceae family 2	0	0	0	0	0	0	1
family	Main genome;Bacteria;Bacteria (superkingdom);Proteobacteria (superphylum);Proteobacteria;Deltaproteobacteria;Bdellovibrionales;Unknown Bdellovibrionaceae family 3	Unknown Bdellovibrionaceae family 3	0	1	1	0	0	0	0
family	Main genome;Bacteria;Bacteria (superkingdom);Proteobacteria (superphylum);Proteobacteria;Deltaproteobacteria;Bdellovibrionales;Unknown Bdellovibrionaceae family 4	Unknown Bdellovibrionaceae family 4	0	1	1	0	0	0	0
family	Main genome;Bacteria;Bacteria (superkingdom);Proteobacteria (superphylum);Proteobacteria;Deltaproteobacteria;Bdellovibrionales;Unknown Bdellovibrionaceae family 5	Unknown Bdellovibrionaceae family 5	0	1	1	0	0	0	0
family	Main genome;Bacteria;Bacteria (superkingdom);Proteobacteria (superphylum);Proteobacteria;Deltaproteobacteria;Bdellovibrionales;Unknown Bdellovibrionaceae family 6	Unknown Bdellovibrionaceae family 6	0	0	1	0	0	0	0
family	Main genome;Bacteria;Bacteria (superkingdom);Proteobacteria (superphylum);Proteobacteria;Deltaproteobacteria;Bdellovibrionales;Unknown Bacteriovoracaceae family 4	Unknown Bacteriovoracaceae family 4	0	0	0	1	0	0	0
family	Main genome;Bacteria;Bacteria (superkingdom);Proteobacteria (superphylum);Proteobacteria;Deltaproteobacteria;Bdellovibrionales;Unknown Bdellovibrionaceae family 7	Unknown Bdellovibrionaceae family 7	0	0	0	1	1	0	0
family	Main genome;Bacteria;Bacteria (superkingdom);Proteobacteria (superphylum);Proteobacteria;Deltaproteobacteria;Bdellovibrionales;Unknown Bacteriovoracaceae family 5	Unknown Bacteriovoracaceae family 5	0	0	0	1	0	1	1
family	Main genome;Bacteria;Bacteria (superkingdom);Proteobacteria (superphylum);Proteobacteria;Deltaproteobacteria;Bdellovibrionales;Unknown Bacteriovoracaceae family 6	Unknown Bacteriovoracaceae family 6	0	0	0	0	0	1	0
family	Main genome;Bacteria;Bacteria (superkingdom);Proteobacteria (superphylum);Proteobacteria;Deltaproteobacteria;Bdellovibrionales;Unknown Bacteriovoracaceae family 7	Unknown Bacteriovoracaceae family 7	0	0	0	0	0	1	0
family	Main genome;Bacteria;Bacteria (superkingdom);Proteobacteria (superphylum);Proteobacteria;Deltaproteobacteria;Myxococcales;Archangiaceae	Archangiaceae	1	0	0	0	0	0	0
family	Main genome;Bacteria;Bacteria (superkingdom);Proteobacteria (superphylum);Proteobacteria;Deltaproteobacteria;Myxococcales;Sandaracinaceae	Sandaracinaceae	0	1	0	0	0	0	0
family	Main genome;Bacteria;Bacteria (superkingdom);Proteobacteria (superphylum);Proteobacteria;Deltaproteobacteria;Myxococcales;bacteriap25	bacteriap25	1	0	0	0	0	0	0
family	Main genome;Bacteria;Bacteria (superkingdom);Proteobacteria (superphylum);Proteobacteria;Deltaproteobacteria;Myxococcales;PS-B29	PS-B29	0	0	0	0	0	1	1
family	Main genome;Bacteria;Bacteria (superkingdom);Proteobacteria (superphylum);Proteobacteria;Deltaproteobacteria;Myxococcales;MidBa8	MidBa8	0	0	0	0	1	0	4
family	Main genome;Bacteria;Bacteria (superkingdom);Proteobacteria (superphylum);Proteobacteria;Deltaproteobacteria;Myxococcales;Unknown P3OB-42 family 1	Unknown P3OB-42 family 1	0	0	0	0	0	0	1
family	Main genome;Bacteria;Bacteria (superkingdom);Proteobacteria (superphylum);Proteobacteria;Deltaproteobacteria;Desulfuromonadales;Desulfuromonadaceae	Desulfuromonadaceae	0	2	2	1	0	0	0
family	Main genome;Bacteria;Bacteria (superkingdom);Proteobacteria (superphylum);Proteobacteria;Deltaproteobacteria;Desulfobacterales;Desulfobacteraceae	Desulfobacteraceae	3	5	15	23	27	46	72
family	Main genome;Bacteria;Bacteria (superkingdom);Proteobacteria (superphylum);Proteobacteria;Deltaproteobacteria;Desulfobacterales;Desulfobulbaceae	Desulfobulbaceae	5	1	4	4	3	3	5
family	Main genome;Bacteria;Bacteria (superkingdom);Proteobacteria (superphylum);Proteobacteria;Deltaproteobacteria;Desulfobacterales;Unknown Desulfobacteraceae family 1	Unknown Desulfobacteraceae family 1	0	0	0	0	0	0	1
family	Main genome;Bacteria;Bacteria (superkingdom);Proteobacteria (superphylum);Proteobacteria;Deltaproteobacteria;Desulfobacterales;Unknown Desulfobacteraceae family 2	Unknown Desulfobacteraceae family 2	0	0	0	0	0	0	1
family	Main genome;Bacteria;Bacteria (superkingdom);Proteobacteria (superphylum);Proteobacteria;Deltaproteobacteria;Desulfobacterales;Unknown Desulfobacteraceae family 3	Unknown Desulfobacteraceae family 3	0	0	0	0	0	0	1
family	Main genome;Bacteria;Bacteria (superkingdom);Proteobacteria (superphylum);Proteobacteria;Deltaproteobacteria;Desulfobacterales;Unknown Desulfobacteraceae family 4	Unknown Desulfobacteraceae family 4	0	0	0	0	0	0	1
family	Main genome;Bacteria;Bacteria (superkingdom);Proteobacteria (superphylum);Proteobacteria;Deltaproteobacteria;Desulfarculales;Desulfarculaceae	Desulfarculaceae	0	0	4	5	8	13	17
family	Main genome;Bacteria;Bacteria (superkingdom);Proteobacteria (superphylum);Proteobacteria;Deltaproteobacteria;Syntrophobacterales;Syntrophaceae	Syntrophaceae	1	0	0	1	0	3	2
family	Main genome;Bacteria;Bacteria (superkingdom);Proteobacteria (superphylum);Proteobacteria;Deltaproteobacteria;Oligoflexales;Oligoflexaceae	Oligoflexaceae	0	1	0	0	0	0	0
family	Main genome;Bacteria;Bacteria (superkingdom);Proteobacteria (superphylum);Proteobacteria;Deltaproteobacteria;Oligoflexales;0319-6G20	0319-6G20	1	0	0	0	0	0	0
family	Main genome;Bacteria;Bacteria (superkingdom);Proteobacteria (superphylum);Proteobacteria;Deltaproteobacteria;Oligoflexales;Unknown 0319-6G20 family 1	Unknown 0319-6G20 family 1	0	0	0	0	0	0	1
family	Main genome;Bacteria;Bacteria (superkingdom);Proteobacteria (superphylum);Proteobacteria;Deltaproteobacteria;Oligoflexales;Unknown 0319-6G20 family 2	Unknown 0319-6G20 family 2	1	0	0	0	0	0	0
family	Main genome;Bacteria;Bacteria (superkingdom);Proteobacteria (superphylum);Proteobacteria;Deltaproteobacteria;Oligoflexales;Unknown 0319-6G20 family 3	Unknown 0319-6G20 family 3	1	0	0	0	0	0	0
family	Main genome;Bacteria;Bacteria (superkingdom);Proteobacteria (superphylum);Proteobacteria;Deltaproteobacteria;Oligoflexales;Unknown 0319-6G20 family 4	Unknown 0319-6G20 family 4	0	1	0	0	0	0	0
family	Main genome;Bacteria;Bacteria (superkingdom);Proteobacteria (superphylum);Proteobacteria;Deltaproteobacteria;Oligoflexales;Unknown 053A03-B-DI-P58 family 1	Unknown 053A03-B-DI-P58 family 1	0	0	0	1	1	0	0
family	Main genome;Bacteria;Bacteria (superkingdom);Proteobacteria (superphylum);Proteobacteria;Deltaproteobacteria;Oligoflexales;Unknown 053A03-B-DI-P58 family 2	Unknown 053A03-B-DI-P58 family 2	0	0	0	1	1	0	0
family	Main genome;Bacteria;Bacteria (superkingdom);Proteobacteria (superphylum);Proteobacteria;Deltaproteobacteria;Oligoflexales;Unknown 0319-6G20 family 5	Unknown 0319-6G20 family 5	0	0	0	0	0	1	0
family	Main genome;Bacteria;Bacteria (superkingdom);Proteobacteria (superphylum);Proteobacteria;Deltaproteobacteria;Oligoflexales;Unknown 0319-6G20 family 6	Unknown 0319-6G20 family 6	0	0	0	0	0	1	0
family	Main genome;Bacteria;Bacteria (superkingdom);Proteobacteria (superphylum);Proteobacteria;Zetaproteobacteria;Mariprofundales;Mariprofundaceae	Mariprofundaceae	0	3	4	3	2	0	1
family	Main genome;Bacteria;Bacteria (superkingdom);Proteobacteria (superphylum);Proteobacteria;Ca. Tenderia class incertae sedis;Ca. Tenderia order incertae sedis;Ca. Tenderia family incertae sedis	Ca. Tenderia family incertae sedis	0	1	0	0	0	0	0
family	Main genome;Bacteria;Bacteria (superkingdom);Terrabacteria;Firmicutes;Clostridia;Clostridiales;Ruminococcaceae	Ruminococcaceae	2	1	3	3	2	3	6
family	Main genome;Bacteria;Bacteria (superkingdom);Terrabacteria;Firmicutes;Clostridia;Clostridiales;Lachnospiraceae	Lachnospiraceae	3	0	0	1	0	0	1
family	Main genome;Bacteria;Bacteria (superkingdom);Terrabacteria;Firmicutes;Clostridia;Clostridiales;Clostridiales vadinBB60 group	Clostridiales vadinBB60 group	0	0	0	0	0	0	1
family	Main genome;Bacteria;Bacteria (superkingdom);Terrabacteria;Firmicutes;Clostridia;Clostridiales;Christensenellaceae	Christensenellaceae	0	0	1	2	1	3	4
family	Main genome;Bacteria;Bacteria (superkingdom);Terrabacteria;Firmicutes;Clostridia;Clostridiales;Peptostreptococcaceae	Peptostreptococcaceae	1	0	0	0	0	0	0
family	Main genome;Bacteria;Bacteria (superkingdom);Terrabacteria;Firmicutes;Clostridia;Clostridiales;Clostridiaceae 1	Clostridiaceae 1	1	1	0	0	0	0	0
family	Main genome;Bacteria;Bacteria (superkingdom);Terrabacteria;Firmicutes;Clostridia;Clostridiales;Peptococcaceae	Peptococcaceae	0	0	0	0	1	0	1
family	Main genome;Bacteria;Bacteria (superkingdom);Terrabacteria;Firmicutes;Clostridia;Clostridiales;Family XII (Clostridiales)	Family XII (Clostridiales)	1	0	5	1	0	0	2
family	Main genome;Bacteria;Bacteria (superkingdom);Terrabacteria;Firmicutes;Clostridia;Clostridiales;P. palm C-A 51	P. palm C-A 51	0	0	0	0	1	0	1
family	Main genome;Bacteria;Bacteria (superkingdom);Terrabacteria;Firmicutes;Clostridia;Clostridiales;Unknown Christensenellaceae family 1	Unknown Christensenellaceae family 1	0	0	0	0	0	0	1
family	Main genome;Bacteria;Bacteria (superkingdom);Terrabacteria;Firmicutes;Clostridia;Clostridiales;Unknown Christensenellaceae family 2	Unknown Christensenellaceae family 2	0	0	0	0	0	0	1
family	Main genome;Bacteria;Bacteria (superkingdom);Terrabacteria;Firmicutes;Clostridia;Clostridiales;Unknown Lachnospiraceae family 1	Unknown Lachnospiraceae family 1	1	0	0	0	0	0	0
family	Main genome;Bacteria;Bacteria (superkingdom);Terrabacteria;Firmicutes;Clostridia;Clostridiales;Unknown Family XII (Clostridiales) family 1	Unknown Family XII (Clostridiales) family 1	1	0	0	0	0	0	0
family	Main genome;Bacteria;Bacteria (superkingdom);Terrabacteria;Firmicutes;Clostridia;Clostridiales;Unknown Defluviitaleaceae family 1	Unknown Defluviitaleaceae family 1	0	1	0	0	0	0	0
family	Main genome;Bacteria;Bacteria (superkingdom);Terrabacteria;Firmicutes;Clostridia;Clostridiales;Unknown Family XII (Clostridiales) family 2	Unknown Family XII (Clostridiales) family 2	0	0	1	0	0	0	0
family	Main genome;Bacteria;Bacteria (superkingdom);Terrabacteria;Firmicutes;Clostridia;Clostridiales;Unknown Clostridiales vadinBB60 group family 1	Unknown Clostridiales vadinBB60 group family 1	0	0	1	1	1	0	0
family	Main genome;Bacteria;Bacteria (superkingdom);Terrabacteria;Firmicutes;Bacilli;Bacillales;Staphylococcaceae	Staphylococcaceae	0	0	0	1	0	0	0
family	Main genome;Bacteria;Bacteria (superkingdom);Terrabacteria;Firmicutes;Bacilli;Lactobacillales;Streptococcaceae	Streptococcaceae	0	1	1	0	0	0	0
family	Main genome;Bacteria;Bacteria (superkingdom);Terrabacteria;Firmicutes;Bacilli;Lactobacillales;Aerococcaceae	Aerococcaceae	0	1	0	0	0	0	0
family	Main genome;Bacteria;Bacteria (superkingdom);Terrabacteria;Firmicutes;Negativicutes;Selenomonadales;Veillonellaceae	Veillonellaceae	4	1	2	0	0	0	0
family	Main genome;Bacteria;Bacteria (superkingdom);Terrabacteria;Firmicutes;Negativicutes;Selenomonadales;Acidaminococcaceae	Acidaminococcaceae	3	0	0	0	0	0	0
family	Main genome;Bacteria;Bacteria (superkingdom);Terrabacteria;Firmicutes;Erysipelotrichia;Erysipelotrichales;Unknown Erysipelotrichaceae family 1	Unknown Erysipelotrichaceae family 1	0	0	0	0	0	0	1
family	Main genome;Bacteria;Bacteria (superkingdom);Terrabacteria;Tenericutes;Mollicutes;Acholeplasmatales;Acholeplasmataceae	Acholeplasmataceae	1	2	2	1	1	2	3
family	Main genome;Bacteria;Bacteria (superkingdom);Terrabacteria;Actinobacteria;Actinobacteria (class);Micrococcales;Micrococcaceae	Micrococcaceae	1	0	0	0	0	0	0
family	Main genome;Bacteria;Bacteria (superkingdom);Terrabacteria;Actinobacteria;Actinobacteria (class);Micrococcales;Microbacteriaceae	Microbacteriaceae	5	3	2	2	2	3	2
family	Main genome;Bacteria;Bacteria (superkingdom);Terrabacteria;Actinobacteria;Actinobacteria (class);Micrococcales;Cellulomonadaceae	Cellulomonadaceae	0	1	0	0	1	0	0
family	Main genome;Bacteria;Bacteria (superkingdom);Terrabacteria;Actinobacteria;Actinobacteria (class);Frankiales;Sporichthyaceae	Sporichthyaceae	4	4	3	1	1	1	1
family	Main genome;Bacteria;Bacteria (superkingdom);Terrabacteria;Actinobacteria;Actinobacteria (class);Propionibacteriales;Propionibacteriaceae	Propionibacteriaceae	0	0	1	0	0	0	0
family	Main genome;Bacteria;Bacteria (superkingdom);Terrabacteria;Actinobacteria;Thermoleophilia;Solirubrobacterales;TM146	TM146	2	1	1	0	0	0	1
family	Main genome;Bacteria;Bacteria (superkingdom);Terrabacteria;Actinobacteria;Acidimicrobiia;Acidimicrobiales;Acidimicrobiaceae	Acidimicrobiaceae	4	5	3	3	2	2	2
family	Main genome;Bacteria;Bacteria (superkingdom);Terrabacteria;Actinobacteria;Acidimicrobiia;Acidimicrobiales;Sva0996 marine group	Sva0996 marine group	0	2	2	0	0	0	1
family	Main genome;Bacteria;Bacteria (superkingdom);Terrabacteria;Actinobacteria;Acidimicrobiia;Acidimicrobiales;Acidimicrobiales Incertae Sedis	Acidimicrobiales Incertae Sedis	0	1	1	0	0	0	0
family	Main genome;Bacteria;Bacteria (superkingdom);Terrabacteria;Chloroflexi;Anaerolineae;Anaerolineales;Anaerolineaceae	Anaerolineaceae	0	0	1	1	0	0	0
family	Main genome;Bacteria;Bacteria (superkingdom);Terrabacteria;Chloroflexi;Caldilineae;Caldilineales;Caldilineaceae	Caldilineaceae	0	1	0	0	0	2	3
family	Main genome;Bacteria;Bacteria (superkingdom);Terrabacteria;Deinococcus-Thermus;Deinococci;Deinococcales;Deinococcaceae	Deinococcaceae	2	0	0	0	0	1	1
family	Main genome;Bacteria;Bacteria (superkingdom);Terrabacteria;Armatimonadetes;Armatimonadia;Armatimonadales;Armatimonadaceae	Armatimonadaceae	2	0	0	0	0	0	0
family	Main genome;Bacteria;Bacteria (superkingdom);Spirochaetes (superphylum);Spirochaetes;Spirochaetia;Spirochaetales;Spirochaetaceae	Spirochaetaceae	0	0	5	5	7	7	12
family	Main genome;Bacteria;Bacteria (superkingdom);Spirochaetes (superphylum);Spirochaetes;Spirochaetia;Spirochaetales;Unknown Spirochaetaceae family 1	Unknown Spirochaetaceae family 1	0	0	0	0	0	0	1
family	Main genome;Bacteria;Bacteria (superkingdom);Spirochaetes (superphylum);Spirochaetes;Spirochaetia;Spirochaetales;Unknown Spirochaetaceae family 2	Unknown Spirochaetaceae family 2	0	0	0	0	0	0	1
family	Main genome;Bacteria;Bacteria (superkingdom);Spirochaetes (superphylum);Spirochaetes;Spirochaetia;Spirochaetales;Unknown Spirochaetaceae family 3	Unknown Spirochaetaceae family 3	0	0	0	0	1	1	1
family	Main genome;Bacteria;Bacteria (superkingdom);Spirochaetes (superphylum);Spirochaetes;Spirochaetia;Spirochaetales;Unknown Spirochaetaceae family 4	Unknown Spirochaetaceae family 4	0	0	0	0	0	0	1
family	Main genome;Bacteria;Bacteria (superkingdom);Spirochaetes (superphylum);Spirochaetes;Spirochaetia;Spirochaetales;Unknown Spirochaetaceae family 5	Unknown Spirochaetaceae family 5	0	0	0	1	0	0	0
family	Main genome;Bacteria;Bacteria (superkingdom);Spirochaetes (superphylum);Spirochaetes;Spirochaetia;Spirochaetales;Unknown Spirochaetaceae family 6	Unknown Spirochaetaceae family 6	0	1	1	1	1	1	1
family	Main genome;Bacteria;Bacteria (superkingdom);Spirochaetes (superphylum);Spirochaetes;Spirochaetia;Spirochaetales;Unknown Spirochaetaceae family 7	Unknown Spirochaetaceae family 7	0	0	0	0	0	1	1
family	Main genome;Bacteria;Bacteria (superkingdom);Spirochaetes (superphylum);Spirochaetes;Spirochaetia;Leptospiriales;Leptospiraceae	Leptospiraceae	1	0	1	0	0	4	8
family	Main genome;Bacteria;Bacteria (superkingdom);Spirochaetes (superphylum);Spirochaetes;Spirochaetia;Leptospiriales;Unknown Leptospiraceae family 1	Unknown Leptospiraceae family 1	0	1	1	0	0	0	0
family	Main genome;Bacteria;Bacteria (superkingdom);Spirochaetes (superphylum);Spirochaetes;Spirochaetia;Leptospiriales;Unknown Leptospiraceae family 2	Unknown Leptospiraceae family 2	0	0	0	0	0	1	0
family	Main genome;Bacteria;Bacteria (superkingdom);Spirochaetes (superphylum);Spirochaetes;Spirochaetia;Brevinematales;Unknown Brevinemataceae family 1	Unknown Brevinemataceae family 1	0	0	0	0	0	0	1
family	Main genome;Bacteria;Bacteria (superkingdom);PVC group (Planctobacteria);Chlamydiae;Chlamydiia;Chlamydiales;cvE6	cvE6	3	3	1	0	0	1	3
family	Main genome;Bacteria;Bacteria (superkingdom);PVC group (Planctobacteria);Chlamydiae;Chlamydiia;Chlamydiales;Simkaniaceae	Simkaniaceae	0	0	1	2	1	1	0
family	Main genome;Bacteria;Bacteria (superkingdom);PVC group (Planctobacteria);Chlamydiae;Chlamydiia;Chlamydiales;Unknown Simkaniaceae family 1	Unknown Simkaniaceae family 1	0	0	0	0	0	0	1
family	Main genome;Bacteria;Bacteria (superkingdom);PVC group (Planctobacteria);Chlamydiae;Chlamydiia;Chlamydiales;Unknown Parachlamydiaceae family 1	Unknown Parachlamydiaceae family 1	0	0	0	0	0	0	1
family	Main genome;Bacteria;Bacteria (superkingdom);PVC group (Planctobacteria);Chlamydiae;Chlamydiia;Chlamydiales;Unknown Simkaniaceae family 2	Unknown Simkaniaceae family 2	0	0	0	1	1	1	1
family	Main genome;Bacteria;Bacteria (superkingdom);PVC group (Planctobacteria);Chlamydiae;Chlamydiia;Chlamydiales;Unknown Simkaniaceae family 3	Unknown Simkaniaceae family 3	0	1	0	0	0	1	1
family	Main genome;Bacteria;Bacteria (superkingdom);PVC group (Planctobacteria);Chlamydiae;Chlamydiia;Chlamydiales;Unknown cvE6 family 1	Unknown cvE6 family 1	1	0	0	0	0	0	1
family	Main genome;Bacteria;Bacteria (superkingdom);PVC group (Planctobacteria);Chlamydiae;Chlamydiia;Chlamydiales;Unknown Simkaniaceae family 4	Unknown Simkaniaceae family 4	0	0	0	0	0	0	1
family	Main genome;Bacteria;Bacteria (superkingdom);PVC group (Planctobacteria);Chlamydiae;Chlamydiia;Chlamydiales;Unknown Simkaniaceae family 5	Unknown Simkaniaceae family 5	0	0	0	0	0	1	1
family	Main genome;Bacteria;Bacteria (superkingdom);PVC group (Planctobacteria);Chlamydiae;Chlamydiia;Chlamydiales;Unknown Simkaniaceae family 6	Unknown Simkaniaceae family 6	0	0	0	0	0	0	1
family	Main genome;Bacteria;Bacteria (superkingdom);PVC group (Planctobacteria);Chlamydiae;Chlamydiia;Chlamydiales;Unknown Simkaniaceae family 7	Unknown Simkaniaceae family 7	0	0	0	0	0	0	1
family	Main genome;Bacteria;Bacteria (superkingdom);PVC group (Planctobacteria);Chlamydiae;Chlamydiia;Chlamydiales;Unknown Simkaniaceae family 8	Unknown Simkaniaceae family 8	0	0	0	0	0	0	1
family	Main genome;Bacteria;Bacteria (superkingdom);PVC group (Planctobacteria);Chlamydiae;Chlamydiia;Chlamydiales;Unknown Simkaniaceae family 9	Unknown Simkaniaceae family 9	0	0	0	0	0	1	1
family	Main genome;Bacteria;Bacteria (superkingdom);PVC group (Planctobacteria);Chlamydiae;Chlamydiia;Chlamydiales;Unknown Parachlamydiaceae family 2	Unknown Parachlamydiaceae family 2	0	0	0	0	0	0	1
family	Main genome;Bacteria;Bacteria (superkingdom);PVC group (Planctobacteria);Chlamydiae;Chlamydiia;Chlamydiales;Unknown Simkaniaceae family 10	Unknown Simkaniaceae family 10	0	0	0	0	0	0	1
family	Main genome;Bacteria;Bacteria (superkingdom);PVC group (Planctobacteria);Chlamydiae;Chlamydiia;Chlamydiales;Unknown Simkaniaceae family 11	Unknown Simkaniaceae family 11	0	0	0	0	0	0	1
family	Main genome;Bacteria;Bacteria (superkingdom);PVC group (Planctobacteria);Chlamydiae;Chlamydiia;Chlamydiales;Unknown Simkaniaceae family 12	Unknown Simkaniaceae family 12	0	0	0	0	0	0	1
family	Main genome;Bacteria;Bacteria (superkingdom);PVC group (Planctobacteria);Chlamydiae;Chlamydiia;Chlamydiales;Unknown Simkaniaceae family 13	Unknown Simkaniaceae family 13	0	0	0	0	0	0	1
family	Main genome;Bacteria;Bacteria (superkingdom);PVC group (Planctobacteria);Chlamydiae;Chlamydiia;Chlamydiales;Unknown Simkaniaceae family 14	Unknown Simkaniaceae family 14	0	0	0	1	0	0	1
family	Main genome;Bacteria;Bacteria (superkingdom);PVC group (Planctobacteria);Chlamydiae;Chlamydiia;Chlamydiales;Unknown cvE6 family 2	Unknown cvE6 family 2	0	1	0	0	0	0	0
family	Main genome;Bacteria;Bacteria (superkingdom);PVC group (Planctobacteria);Chlamydiae;Chlamydiia;Chlamydiales;Unknown Parachlamydiaceae family 3	Unknown Parachlamydiaceae family 3	0	1	0	0	0	0	0
family	Main genome;Bacteria;Bacteria (superkingdom);PVC group (Planctobacteria);Chlamydiae;Chlamydiia;Chlamydiales;Unknown Simkaniaceae family 15	Unknown Simkaniaceae family 15	0	1	0	0	0	0	0
family	Main genome;Bacteria;Bacteria (superkingdom);PVC group (Planctobacteria);Chlamydiae;Chlamydiia;Chlamydiales;Unknown Simkaniaceae family 16	Unknown Simkaniaceae family 16	0	1	0	0	0	0	0
family	Main genome;Bacteria;Bacteria (superkingdom);PVC group (Planctobacteria);Chlamydiae;Chlamydiia;Chlamydiales;Unknown Simkaniaceae family 17	Unknown Simkaniaceae family 17	0	0	1	0	0	0	0
family	Main genome;Bacteria;Bacteria (superkingdom);PVC group (Planctobacteria);Chlamydiae;Chlamydiia;Chlamydiales;Unknown Simkaniaceae family 18	Unknown Simkaniaceae family 18	0	0	1	0	0	0	0
family	Main genome;Bacteria;Bacteria (superkingdom);PVC group (Planctobacteria);Chlamydiae;Chlamydiia;Chlamydiales;Unknown Simkaniaceae family 19	Unknown Simkaniaceae family 19	0	0	1	0	0	0	0
family	Main genome;Bacteria;Bacteria (superkingdom);PVC group (Planctobacteria);Chlamydiae;Chlamydiia;Chlamydiales;Unknown Simkaniaceae family 20	Unknown Simkaniaceae family 20	0	0	1	0	0	0	0
family	Main genome;Bacteria;Bacteria (superkingdom);PVC group (Planctobacteria);Chlamydiae;Chlamydiia;Chlamydiales;Unknown Simkaniaceae family 21	Unknown Simkaniaceae family 21	0	0	1	0	0	0	0
family	Main genome;Bacteria;Bacteria (superkingdom);PVC group (Planctobacteria);Chlamydiae;Chlamydiia;Chlamydiales;Unknown Simkaniaceae family 22	Unknown Simkaniaceae family 22	0	0	0	0	1	0	0
family	Main genome;Bacteria;Bacteria (superkingdom);PVC group (Planctobacteria);Chlamydiae;Chlamydiia;Chlamydiales;Unknown Parachlamydiaceae family 4	Unknown Parachlamydiaceae family 4	0	0	0	0	0	1	0
family	Main genome;Bacteria;Bacteria (superkingdom);PVC group (Planctobacteria);Planctomycetes;Planctomycetacia;Planctomycetales;Planctomycetaceae	Planctomycetaceae	7	7	6	6	11	26	24
family	Main genome;Bacteria;Bacteria (superkingdom);PVC group (Planctobacteria);Planctomycetes;Planctomycetacia;Planctomycetales;Unknown Planctomycetaceae family 1	Unknown Planctomycetaceae family 1	0	0	0	0	0	0	1
family	Main genome;Bacteria;Bacteria (superkingdom);PVC group (Planctobacteria);Planctomycetes;Planctomycetacia;Planctomycetales;Unknown Planctomycetaceae family 2	Unknown Planctomycetaceae family 2	0	0	0	0	0	0	1
family	Main genome;Bacteria;Bacteria (superkingdom);PVC group (Planctobacteria);Planctomycetes;Planctomycetacia;Planctomycetales;Unknown Planctomycetaceae family 3	Unknown Planctomycetaceae family 3	0	0	0	0	1	0	1
family	Main genome;Bacteria;Bacteria (superkingdom);PVC group (Planctobacteria);Planctomycetes;Planctomycetacia;Planctomycetales;Unknown Planctomycetaceae family 4	Unknown Planctomycetaceae family 4	0	0	0	0	0	1	0
family	Main genome;Bacteria;Bacteria (superkingdom);PVC group (Planctobacteria);Planctomycetes;Phycisphaerae;Phycisphaerales;Phycisphaeraceae	Phycisphaeraceae	0	0	0	1	1	1	3
family	Main genome;Bacteria;Bacteria (superkingdom);PVC group (Planctobacteria);Planctomycetes;Phycisphaerae;Phycisphaerales;AKAU3564 sediment group	AKAU3564 sediment group	1	0	0	1	0	0	0
family	Main genome;Bacteria;Bacteria (superkingdom);PVC group (Planctobacteria);Planctomycetes;Phycisphaerae;Phycisphaerales;ODP1230B30.02 sediment group	ODP1230B30.02 sediment group	0	0	4	3	4	6	8
family	Main genome;Bacteria;Bacteria (superkingdom);PVC group (Planctobacteria);Planctomycetes;Phycisphaerae;Phycisphaerales;08D2Z94 hypersaline microbial mat group	08D2Z94 hypersaline microbial mat group	0	0	1	2	2	3	4
family	Main genome;Bacteria;Bacteria (superkingdom);PVC group (Planctobacteria);Planctomycetes;Phycisphaerae;Phycisphaerales;Unknown Phycisphaeraceae family 1	Unknown Phycisphaeraceae family 1	0	0	0	0	1	0	1
family	Main genome;Bacteria;Bacteria (superkingdom);PVC group (Planctobacteria);Planctomycetes;Phycisphaerae;Phycisphaerales;Unknown Phycisphaeraceae family 2	Unknown Phycisphaeraceae family 2	0	0	0	0	0	1	1
family	Main genome;Bacteria;Bacteria (superkingdom);PVC group (Planctobacteria);Planctomycetes;Phycisphaerae;Phycisphaerales;Unknown AKAU3564 sediment group family 1	Unknown AKAU3564 sediment group family 1	0	0	0	0	0	1	1
family	Main genome;Bacteria;Bacteria (superkingdom);PVC group (Planctobacteria);Planctomycetes;Phycisphaerae;Phycisphaerales;Unknown 08D2Z94 hypersaline microbial mat group family 1	Unknown 08D2Z94 hypersaline microbial mat group family 1	0	0	0	0	0	1	1
family	Main genome;Bacteria;Bacteria (superkingdom);PVC group (Planctobacteria);Planctomycetes;Phycisphaerae;Phycisphaerales;Unknown Phycisphaeraceae family 3	Unknown Phycisphaeraceae family 3	0	0	0	0	0	0	1
family	Main genome;Bacteria;Bacteria (superkingdom);PVC group (Planctobacteria);Planctomycetes;Phycisphaerae;Phycisphaerales;Unknown AKAU3564 sediment group family 2	Unknown AKAU3564 sediment group family 2	0	0	0	0	0	1	1
family	Main genome;Bacteria;Bacteria (superkingdom);PVC group (Planctobacteria);Planctomycetes;Phycisphaerae;Phycisphaerales;Unknown ODP1230B30.02 sediment group family 1	Unknown ODP1230B30.02 sediment group family 1	1	0	0	0	0	0	0
family	Main genome;Bacteria;Bacteria (superkingdom);PVC group (Planctobacteria);Planctomycetes;Phycisphaerae;Phycisphaerales;Unknown Phycisphaeraceae family 4	Unknown Phycisphaeraceae family 4	1	0	0	0	0	0	0
family	Main genome;Bacteria;Bacteria (superkingdom);PVC group (Planctobacteria);Planctomycetes;Phycisphaerae;Phycisphaerales;Unknown Phycisphaeraceae family 5	Unknown Phycisphaeraceae family 5	0	1	0	0	0	0	0
family	Main genome;Bacteria;Bacteria (superkingdom);PVC group (Planctobacteria);Planctomycetes;Phycisphaerae;Phycisphaerales;Unknown Phycisphaeraceae family 6	Unknown Phycisphaeraceae family 6	0	0	1	1	0	0	0
family	Main genome;Bacteria;Bacteria (superkingdom);PVC group (Planctobacteria);Planctomycetes;Phycisphaerae;Phycisphaerales;Unknown 08D2Z94 hypersaline microbial mat group family 2	Unknown 08D2Z94 hypersaline microbial mat group family 2	0	0	0	1	1	1	1
family	Main genome;Bacteria;Bacteria (superkingdom);PVC group (Planctobacteria);Planctomycetes;Phycisphaerae;Phycisphaerales;Unknown ODP1230B30.02 sediment group family 2	Unknown ODP1230B30.02 sediment group family 2	0	0	0	0	0	1	0
family	Main genome;Bacteria;Bacteria (superkingdom);PVC group (Planctobacteria);Planctomycetes;Phycisphaerae;Phycisphaerales;Unknown AKAU3564 sediment group family 3	Unknown AKAU3564 sediment group family 3	0	0	0	0	0	1	0
family	Main genome;Bacteria;Bacteria (superkingdom);PVC group (Planctobacteria);Planctomycetes;Phycisphaerae;Phycisphaerales;Unknown AKAU3564 sediment group family 4	Unknown AKAU3564 sediment group family 4	0	0	0	0	0	1	1
family	Main genome;Bacteria;Bacteria (superkingdom);PVC group (Planctobacteria);Planctomycetes;Phycisphaerae;Phycisphaerales;Unknown ODP1230B30.02 sediment group family 3	Unknown ODP1230B30.02 sediment group family 3	0	0	0	0	0	1	0
family	Main genome;Bacteria;Bacteria (superkingdom);PVC group (Planctobacteria);Verrucomicrobia;Verrucomicrobiae;Verrucomicrobiales;Verrucomicrobiaceae	Verrucomicrobiaceae	3	1	0	0	0	0	1
family	Main genome;Bacteria;Bacteria (superkingdom);PVC group (Planctobacteria);Verrucomicrobia;Verrucomicrobiae;Verrucomicrobiales;DEV007	DEV007	1	1	1	1	1	1	1
family	Main genome;Bacteria;Bacteria (superkingdom);PVC group (Planctobacteria);Verrucomicrobia;Spartobacteria;Chthoniobacterales;Chthoniobacterales Incertae Sedis	Chthoniobacterales Incertae Sedis	1	0	1	0	0	1	1
family	Main genome;Bacteria;Bacteria (superkingdom);PVC group (Planctobacteria);Verrucomicrobia;Spartobacteria;Chthoniobacterales;Chthoniobacteraceae	Chthoniobacteraceae	1	1	0	0	0	0	0
family	Main genome;Bacteria;Bacteria (superkingdom);PVC group (Planctobacteria);Verrucomicrobia;Spartobacteria;Chthoniobacterales;LD29	LD29	2	1	0	0	0	1	1
family	Main genome;Bacteria;Bacteria (superkingdom);PVC group (Planctobacteria);Verrucomicrobia;Spartobacteria;Chthoniobacterales;FukuN18 freshwater group	FukuN18 freshwater group	0	1	1	0	0	0	1
family	Main genome;Bacteria;Bacteria (superkingdom);PVC group (Planctobacteria);Lentisphaerae;Oligosphaeria;Oligosphaerales;MVP-94	MVP-94	0	0	4	4	4	5	6
family	Main genome;Bacteria;Bacteria (superkingdom);PVC group (Planctobacteria);Lentisphaerae;Oligosphaeria;Oligosphaerales;Oligosphaeraceae	Oligosphaeraceae	0	0	0	1	0	0	1
family	Main genome;Bacteria;Bacteria (superkingdom);PVC group (Planctobacteria);Lentisphaerae;Oligosphaeria;Oligosphaerales;Unknown MVP-94 family 1	Unknown MVP-94 family 1	0	0	0	0	0	1	1
family	Main genome;Bacteria;Bacteria (superkingdom);PVC group (Planctobacteria);Lentisphaerae;Oligosphaeria;Oligosphaerales;Unknown MVP-94 family 2	Unknown MVP-94 family 2	0	0	0	0	1	1	1
family	Main genome;Bacteria;Bacteria (superkingdom);PVC group (Planctobacteria);Lentisphaerae;Oligosphaeria;Oligosphaerales;Unknown MVP-94 family 3	Unknown MVP-94 family 3	0	0	0	0	0	1	1
family	Main genome;Bacteria;Bacteria (superkingdom);PVC group (Planctobacteria);Lentisphaerae;Oligosphaeria;Oligosphaerales;Unknown MVP-94 family 4	Unknown MVP-94 family 4	0	0	0	0	0	0	1
family	Main genome;Bacteria;Bacteria (superkingdom);PVC group (Planctobacteria);Lentisphaerae;Oligosphaeria;Oligosphaerales;Unknown MVP-94 family 5	Unknown MVP-94 family 5	0	0	0	0	0	0	1
family	Main genome;Bacteria;Bacteria (superkingdom);PVC group (Planctobacteria);Lentisphaerae;Oligosphaeria;Oligosphaerales;Unknown MVP-94 family 6	Unknown MVP-94 family 6	0	0	0	1	0	1	1
family	Main genome;Bacteria;Bacteria (superkingdom);PVC group (Planctobacteria);Lentisphaerae;Oligosphaeria;Oligosphaerales;Unknown MVP-94 family 7	Unknown MVP-94 family 7	1	0	0	0	0	0	0
family	Main genome;Bacteria;Bacteria (superkingdom);PVC group (Planctobacteria);Lentisphaerae;Oligosphaeria;Oligosphaerales;Unknown Oligosphaeraceae family 1	Unknown Oligosphaeraceae family 1	0	0	1	0	0	0	1
family	Main genome;Bacteria;Bacteria (superkingdom);PVC group (Planctobacteria);Lentisphaerae;Oligosphaeria;Oligosphaerales;Unknown MVP-94 family 8	Unknown MVP-94 family 8	0	0	0	1	0	1	1
family	Main genome;Bacteria;Bacteria (superkingdom);PVC group (Planctobacteria);Lentisphaerae;Oligosphaeria;Oligosphaerales;Unknown MVP-94 family 9	Unknown MVP-94 family 9	0	0	0	1	1	1	1
family	Main genome;Bacteria;Bacteria (superkingdom);PVC group (Planctobacteria);Lentisphaerae;Lentisphaeria;Victivallales;BD2-3	BD2-3	0	0	0	2	0	0	1
family	Main genome;Bacteria;Bacteria (superkingdom);PVC group (Planctobacteria);Lentisphaerae;Lentisphaeria;Victivallales;pLW-89	pLW-89	0	0	0	0	0	0	1
family	Main genome;Bacteria;Bacteria (superkingdom);PVC group (Planctobacteria);Lentisphaerae;Lentisphaeria;Victivallales;PRD18C08	PRD18C08	1	1	2	2	2	3	4
family	Main genome;Bacteria;Bacteria (superkingdom);PVC group (Planctobacteria);Lentisphaerae;Lentisphaeria;Victivallales;Unknown BD2-3 family 1	Unknown BD2-3 family 1	0	0	0	1	0	0	0
family	Main genome;Bacteria;Bacteria (superkingdom);PVC group (Planctobacteria);Lentisphaerae;Lentisphaeria;Victivallales;Unknown PRD18C08 family 1	Unknown PRD18C08 family 1	0	0	1	1	0	0	1
family	Main genome;Bacteria;Bacteria (superkingdom);PVC group (Planctobacteria);Ca. Omnitrophica (OP3);Ca. Omnitrophus class incertae sedis;Ca. Omnitrophus order incertae sedis;Ca. Omnitrophus family incertae sedis	Ca. Omnitrophus family incertae sedis	4	3	2	0	2	2	2
family	Main genome;Bacteria;Bacteria (superkingdom);Epsilonbacteraeota (superphylum);Epsilonbacteraeota;Campylobacteria;Campylobacterales;Arcobacteraceae	Arcobacteraceae	3	12	13	4	1	1	0
family	Main genome;Bacteria;Bacteria (superkingdom);Epsilonbacteraeota (superphylum);Epsilonbacteraeota;Campylobacteria;Campylobacterales;Sulfurospirillaceae	Sulfurospirillaceae	1	2	3	3	1	0	0
family	Main genome;Bacteria;Bacteria (superkingdom);Epsilonbacteraeota (superphylum);Epsilonbacteraeota;Campylobacteria;Campylobacterales;Thiovulaceae	Thiovulaceae	0	19	20	15	5	5	6
family	Main genome;Bacteria;Bacteria (superkingdom);Synergistetes (superphylum);Synergistetes;Synergistia;Synergistales;Synergistaceae	Synergistaceae	0	0	0	1	0	0	0
family	Main genome;Bacteria;Bacteria (superkingdom);Acidobacteria (superphylum);Acidobacteria;Blastocatellia (Acidobacteria group 4);Blastocatellales;Blastocatellaceae	Blastocatellaceae	1	0	0	0	0	1	0
family	Main genome;Bacteria;Bacteria (superkingdom);Acidobacteria (superphylum);Acidobacteria;Holophagae;Holophagales (Acidobacteria group 8);Holophagaceae	Holophagaceae	0	0	0	0	1	0	2
family	Main genome;Bacteria;Bacteria (superkingdom);Acidobacteria (superphylum);Acidobacteria;Holophagae;Acanthopleuribacterales (Acidobacteria group 8);Acanthopleuribacteraceae	Acanthopleuribacteraceae	0	0	0	0	0	1	0
family	Main genome;Bacteria;Bacteria (superkingdom);Acidobacteria (superphylum);Acidobacteria;Holophagae;Acanthopleuribacterales (Acidobacteria group 8);Unknown Acanthopleuribacteraceae family 1	Unknown Acanthopleuribacteraceae family 1	0	0	1	0	0	0	0
family	Main genome;Bacteria;Bacteria (superkingdom);Acidobacteria (superphylum);Acidobacteria;Holophagae;Acanthopleuribacterales (Acidobacteria group 8);Unknown Acanthopleuribacteraceae family 2	Unknown Acanthopleuribacteraceae family 2	0	0	0	0	0	1	0
family	Main genome;Bacteria;Bacteria (superkingdom);Acidobacteria (superphylum);Acidobacteria;Solibacteres (Acidobacteria group 3);Solibacterales;Bryobacteraceae	Bryobacteraceae	0	0	0	0	0	0	1
family	Main genome;Bacteria;Bacteria (superkingdom);Acidobacteria (superphylum);Acidobacteria;Solibacteres (Acidobacteria group 3);Solibacterales;Solibacteraceae	Solibacteraceae	0	0	0	0	0	0	1
family	Main genome;Bacteria;Bacteria (superkingdom);Acidobacteria (superphylum);Acidobacteria;Solibacteres (Acidobacteria group 3);Solibacterales;PAUC26f	PAUC26f	0	0	0	0	0	3	3
family	Main genome;Bacteria;Bacteria (superkingdom);Fusobacteria (superphylum);Fusobacteria;Fusobacteriia;Fusobacteriales;Fusobacteriaceae	Fusobacteriaceae	0	0	0	0	0	1	0
family	Main genome;Bacteria;Bacteria (superkingdom);Fusobacteria (superphylum);Fusobacteria;Fusobacteriia;Fusobacteriales;Leptotrichiaceae	Leptotrichiaceae	1	0	0	0	0	0	0
family	Main genome;Bacteria;Bacteria (superkingdom);Fusobacteria (superphylum);Fusobacteria;Fusobacteriia;Fusobacteriales;Hados.Sed.Eubac.3	Hados.Sed.Eubac.3	2	0	0	0	0	0	0
family	Main genome;Bacteria;Bacteria (superkingdom);Fusobacteria (superphylum);Fusobacteria;Fusobacteriia;Fusobacteriales;Unknown Leptotrichiaceae family 1	Unknown Leptotrichiaceae family 1	0	0	0	0	0	0	1
family	Main genome;Bacteria;Bacteria (superkingdom);Fusobacteria (superphylum);Fusobacteria;Fusobacteriia;Fusobacteriales;Unknown Leptotrichiaceae family 2	Unknown Leptotrichiaceae family 2	0	0	0	0	0	1	1
family	Main genome;Bacteria;Bacteria (superkingdom);Fusobacteria (superphylum);Fusobacteria;Fusobacteriia;Fusobacteriales;Unknown Leptotrichiaceae family 3	Unknown Leptotrichiaceae family 3	0	0	0	0	0	0	1
family	Main genome;Bacteria;Bacteria (superkingdom);Fusobacteria (superphylum);Fusobacteria;Fusobacteriia;Fusobacteriales;Unknown Leptotrichiaceae family 4	Unknown Leptotrichiaceae family 4	0	0	0	0	0	0	1
family	Main genome;Bacteria;Bacteria (superkingdom);Fusobacteria (superphylum);Fusobacteria;Fusobacteriia;Fusobacteriales;Unknown Leptotrichiaceae family 5	Unknown Leptotrichiaceae family 5	0	0	1	0	0	0	1
family	Main genome;Bacteria;Bacteria (superkingdom);Fusobacteria (superphylum);Fusobacteria;Fusobacteriia;Fusobacteriales;Unknown Leptotrichiaceae family 6	Unknown Leptotrichiaceae family 6	0	1	1	1	0	0	0
family	Main genome;Bacteria;Bacteria (superkingdom);Nitrospinae Tectomicrobia group;Nitrospinae;Nitrospinia;Nitrospinales;Nitrospinaceae	Nitrospinaceae	0	2	2	0	0	0	0
family	Main genome;Bacteria;Bacteria (superkingdom);Nitrospinae Tectomicrobia group;Nitrospinae;Nitrospinia;Nitrospinales;Unknown Nitrospinaceae family 1	Unknown Nitrospinaceae family 1	0	1	0	0	0	0	0
family	Main genome;Bacteria;Bacteria (superkingdom);Nitrospinae Tectomicrobia group;Nitrospinae;Nitrospinia;Nitrospinales;Unknown Nitrospinaceae family 2	Unknown Nitrospinaceae family 2	0	1	1	0	1	0	0
family	Main genome;Bacteria;Bacteria (superkingdom);Halanaerobiales superphylum inceratae sedis;Halanaerobiales phylum incertae sedis;Halanaerobiales class incertae sedis;Halanaerobiales;ODP1230B8.23	ODP1230B8.23	0	0	0	0	0	0	1
family	Main genome;Bacteria;Bacteria (superkingdom);Thermotogae (superphylum);Thermotogae;Thermotogae (class);Petrotogales;Petrotogaceae	Petrotogaceae	0	0	0	0	0	1	1
family	Main genome;Bacteria;Bacteria (superkingdom);Thermotogae (superphylum);Thermotogae;Thermotogae (class);Petrotogales;Unknown Petrotogaceae family 1	Unknown Petrotogaceae family 1	0	0	0	0	0	1	1
family	Main genome;Bacteria;Bacteria (superkingdom);Thermotogae (superphylum);Thermotogae;Thermotogae (class);Petrotogales;Unknown Petrotogaceae family 2	Unknown Petrotogaceae family 2	0	0	0	0	0	1	1
family	Main genome;Bacteria;Bacteria (superkingdom);Thermotogae (superphylum);Thermotogae;Thermotogae (class);Petrotogales;Unknown Petrotogaceae family 3	Unknown Petrotogaceae family 3	0	0	0	0	0	1	0
family	Main genome;Bacteria;Bacteria (superkingdom);Nitrospirae (superphylum);Nitrospirae;Nitrospira;Nitrospirales;Nitrospiraceae	Nitrospiraceae	2	0	0	0	0	0	0
family	Main genome;Archaea;Archaea (superkingdom);Euryarchaeota (superphylum);Euryarchaeota;Thermoplasmata;Methanomassiliicoccales;Ca. Methanoplasmaceae (GIT clade)	Ca. Methanoplasmaceae (GIT clade)	1	0	0	0	0	0	0
family	Main genome;Archaea;Archaea (superkingdom);Euryarchaeota (superphylum);Euryarchaeota;Methanomicrobia;Methanomicrobiales;Methanoregulaceae	Methanoregulaceae	0	0	0	1	0	0	0
family	Main genome;Archaea;Archaea (superkingdom);Euryarchaeota (superphylum);Euryarchaeota;Methanomicrobia;Methanomicrobiales;Methanomicrobiaceae	Methanomicrobiaceae	0	0	0	0	0	2	4
family	Main genome;Archaea;Archaea (superkingdom);Euryarchaeota (superphylum);Euryarchaeota;Methanomicrobia;Methanomicrobiales;Methanocorpusculaceae	Methanocorpusculaceae	0	0	0	0	0	1	1
family	Main genome;Archaea;Archaea (superkingdom);Euryarchaeota (superphylum);Euryarchaeota;Methanomicrobia;Methanosarcinales;Methanosarcinaceae	Methanosarcinaceae	0	0	0	1	0	0	1
family	Main genome;Archaea;Archaea (superkingdom);Euryarchaeota (superphylum);Euryarchaeota;Methanomicrobia;Methanosarcinales;Methanosaetaceae	Methanosaetaceae	1	0	0	0	0	0	0
genus	Main genome;Bacteria;Bacteria (superkingdom);FCB group;Bacteroidetes;Sphingobacteriia;Sphingobacteriales;Sphingobacteriaceae;Pedobacter	Pedobacter	1	0	0	0	0	1	0
genus	Main genome;Bacteria;Bacteria (superkingdom);FCB group;Bacteroidetes;Sphingobacteriia;Sphingobacteriales;Sphingobacteriaceae;Mucilaginibacter	Mucilaginibacter	0	0	0	0	0	0	1
genus	Main genome;Bacteria;Bacteria (superkingdom);FCB group;Bacteroidetes;Sphingobacteriia;Sphingobacteriales;Sphingobacteriaceae;Solitalea	Solitalea	1	0	1	0	0	0	1
genus	Main genome;Bacteria;Bacteria (superkingdom);FCB group;Bacteroidetes;Cytophagia;Cytophagales;Flammeovirgaceae;Roseivirga	Roseivirga	1	0	1	0	0	0	0
genus	Main genome;Bacteria;Bacteria (superkingdom);FCB group;Bacteroidetes;Cytophagia;Cytophagales;Flammeovirgaceae;Marinoscillum	Marinoscillum	1	1	1	1	1	0	1
genus	Main genome;Bacteria;Bacteria (superkingdom);FCB group;Bacteroidetes;Cytophagia;Cytophagales;Flammeovirgaceae;Reichenbachiella	Reichenbachiella	1	1	1	0	0	0	1
genus	Main genome;Bacteria;Bacteria (superkingdom);FCB group;Bacteroidetes;Cytophagia;Cytophagales;Cytophagaceae;Leadbetterella	Leadbetterella	3	1	0	0	0	0	0
genus	Main genome;Bacteria;Bacteria (superkingdom);FCB group;Bacteroidetes;Cytophagia;Cytophagales;Cytophagaceae;Emticicia	Emticicia	1	2	0	1	0	0	0
genus	Main genome;Bacteria;Bacteria (superkingdom);FCB group;Bacteroidetes;Cytophagia;Cytophagales;Cytophagaceae;Pseudarcicella	Pseudarcicella	1	0	0	0	0	0	0
genus	Main genome;Bacteria;Bacteria (superkingdom);FCB group;Bacteroidetes;Cytophagia;Cytophagales;Cytophagaceae;Unknown Leadbetterella genus 1	Unknown Leadbetterella genus 1	1	0	0	0	0	0	0
genus	Main genome;Bacteria;Bacteria (superkingdom);FCB group;Bacteroidetes;Cytophagia;Cytophagales;Cyclobacteriaceae;Algoriphagus	Algoriphagus	2	1	1	1	1	1	1
genus	Main genome;Bacteria;Bacteria (superkingdom);FCB group;Bacteroidetes;Bacteroidia;Bacteroidales;Porphyromonadaceae;Parabacteroides	Parabacteroides	1	0	0	0	0	0	0
genus	Main genome;Bacteria;Bacteria (superkingdom);FCB group;Bacteroidetes;Bacteroidia;Bacteroidales;Porphyromonadaceae;Paludibacter	Paludibacter	1	0	0	0	0	0	0
genus	Main genome;Bacteria;Bacteria (superkingdom);FCB group;Bacteroidetes;Bacteroidia;Bacteroidales;Porphyromonadaceae;Porphyromonas	Porphyromonas	0	0	1	0	0	0	0
genus	Main genome;Bacteria;Bacteria (superkingdom);FCB group;Bacteroidetes;Bacteroidia;Bacteroidales;Porphyromonadaceae;Macellibacteroides	Macellibacteroides	1	0	0	1	0	0	0
genus	Main genome;Bacteria;Bacteria (superkingdom);FCB group;Bacteroidetes;Bacteroidia;Bacteroidales;Bacteroidaceae;Bacteroides	Bacteroides	4	1	0	2	0	0	0
genus	Main genome;Bacteria;Bacteria (superkingdom);FCB group;Bacteroidetes;Bacteroidia;Bacteroidales;Bacteroidaceae;Unknown Bacteroides genus 1	Unknown Bacteroides genus 1	0	0	0	0	1	0	0
genus	Main genome;Bacteria;Bacteria (superkingdom);FCB group;Bacteroidetes;Bacteroidia;Bacteroidales;Prevotellaceae;Unknown Prevotellaceae UCG-004 genus 1	Unknown Prevotellaceae UCG-004 genus 1	0	0	0	1	0	0	0
genus	Main genome;Bacteria;Bacteria (superkingdom);FCB group;Bacteroidetes;Bacteroidia;Bacteroidales;Marinilabiaceae;Marinifilum	Marinifilum	0	0	1	0	0	0	0
genus	Main genome;Bacteria;Bacteria (superkingdom);FCB group;Bacteroidetes;Bacteroidia;Bacteroidia Incertae Sedis;Draconibacteriaceae;Draconibacterium	Draconibacterium	0	0	1	1	0	2	1
genus	Main genome;Bacteria;Bacteria (superkingdom);FCB group;Bacteroidetes;Flavobacteriia;Flavobacteriales;Flavobacteriaceae;Chryseobacterium	Chryseobacterium	0	0	0	0	0	0	1
genus	Main genome;Bacteria;Bacteria (superkingdom);FCB group;Bacteroidetes;Flavobacteriia;Flavobacteriales;Flavobacteriaceae;Formosa	Formosa	0	1	1	0	1	0	0
genus	Main genome;Bacteria;Bacteria (superkingdom);FCB group;Bacteroidetes;Flavobacteriia;Flavobacteriales;Flavobacteriaceae;Flavobacterium	Flavobacterium	10	7	5	3	2	3	4
genus	Main genome;Bacteria;Bacteria (superkingdom);FCB group;Bacteroidetes;Flavobacteriia;Flavobacteriales;Flavobacteriaceae;Lutibacter	Lutibacter	1	1	1	1	0	0	0
genus	Main genome;Bacteria;Bacteria (superkingdom);FCB group;Bacteroidetes;Flavobacteriia;Flavobacteriales;Flavobacteriaceae;Ulvibacter	Ulvibacter	2	2	2	1	0	1	2
genus	Main genome;Bacteria;Bacteria (superkingdom);FCB group;Bacteroidetes;Flavobacteriia;Flavobacteriales;Flavobacteriaceae;Tamlana	Tamlana	0	1	0	0	0	0	0
genus	Main genome;Bacteria;Bacteria (superkingdom);FCB group;Bacteroidetes;Flavobacteriia;Flavobacteriales;Flavobacteriaceae;Polaribacter 4	Polaribacter 4	2	2	2	1	1	1	1
genus	Main genome;Bacteria;Bacteria (superkingdom);FCB group;Bacteroidetes;Flavobacteriia;Flavobacteriales;Flavobacteriaceae;NS5 marine group	NS5 marine group	2	1	1	0	0	1	1
genus	Main genome;Bacteria;Bacteria (superkingdom);FCB group;Bacteroidetes;Flavobacteriia;Flavobacteriales;Flavobacteriaceae;NS4 marine group	NS4 marine group	0	1	0	0	0	0	0
genus	Main genome;Bacteria;Bacteria (superkingdom);FCB group;Bacteroidetes;Flavobacteriia;Flavobacteriales;Flavobacteriaceae;Arenibacter	Arenibacter	1	1	1	0	0	0	0
genus	Main genome;Bacteria;Bacteria (superkingdom);FCB group;Bacteroidetes;Flavobacteriia;Flavobacteriales;Flavobacteriaceae;Aquibacter	Aquibacter	2	1	1	1	1	1	1
genus	Main genome;Bacteria;Bacteria (superkingdom);FCB group;Bacteroidetes;Flavobacteriia;Flavobacteriales;Flavobacteriaceae;Maritimimonas	Maritimimonas	1	1	1	1	1	1	1
genus	Main genome;Bacteria;Bacteria (superkingdom);FCB group;Bacteroidetes;Flavobacteriia;Flavobacteriales;Flavobacteriaceae;Cloacibacterium	Cloacibacterium	0	0	0	0	1	0	0
genus	Main genome;Bacteria;Bacteria (superkingdom);FCB group;Bacteroidetes;Flavobacteriia;Flavobacteriales;Flavobacteriaceae;Robiginitalea	Robiginitalea	1	1	0	0	0	1	0
genus	Main genome;Bacteria;Bacteria (superkingdom);FCB group;Bacteroidetes;Flavobacteriia;Flavobacteriales;Cryomorphaceae;Owenweeksia	Owenweeksia	0	1	1	1	0	1	1
genus	Main genome;Bacteria;Bacteria (superkingdom);FCB group;Bacteroidetes;Flavobacteriia;Flavobacteriales;Cryomorphaceae;NS10 marine group	NS10 marine group	1	2	2	0	0	0	0
genus	Main genome;Bacteria;Bacteria (superkingdom);FCB group;Bacteroidetes;Flavobacteriia;Flavobacteriales;Cryomorphaceae;Unknown NS10 marine group genus 1	Unknown NS10 marine group genus 1	0	1	1	0	0	0	0
genus	Main genome;Bacteria;Bacteria (superkingdom);FCB group;Bacteroidetes;Flavobacteriia;Flavobacteriales;Cryomorphaceae;Unknown NS10 marine group genus 2	Unknown NS10 marine group genus 2	0	1	1	0	0	0	0
genus	Main genome;Bacteria;Bacteria (superkingdom);FCB group;Bacteroidetes;Flavobacteriia;Flavobacteriales;Schleiferiaceae;Schleiferia	Schleiferia	1	1	1	0	0	0	1
genus	Main genome;Bacteria;Bacteria (superkingdom);FCB group;Bacteroidetes;Flavobacteriia;Flavobacteriales;Crocinitomicaceae;Fluviicola	Fluviicola	5	6	5	3	1	1	0
genus	Main genome;Bacteria;Bacteria (superkingdom);FCB group;Bacteroidetes;Flavobacteriia;Flavobacteriales;Crocinitomicaceae;Crocinitomix	Crocinitomix	1	2	1	1	0	0	0
genus	Main genome;Bacteria;Bacteria (superkingdom);FCB group;Bacteroidetes;Saprospiria;Saprospirales;Haliscomenobacteraceae;Candidatus Aquirestis	Candidatus Aquirestis	1	1	1	1	0	0	1
genus	Main genome;Bacteria;Bacteria (superkingdom);FCB group;Bacteroidetes;Saprospiria;Saprospirales;Saprospiraceae;Aureispira	Aureispira	0	0	1	0	0	0	0
genus	Main genome;Bacteria;Bacteria (superkingdom);FCB group;Bacteroidetes;Chitinophagia;Chitinophagales;Chitinophagaceae;Sediminibacterium	Sediminibacterium	3	1	4	0	0	0	2
genus	Main genome;Bacteria;Bacteria (superkingdom);FCB group;Bacteroidetes;Chitinophagia;Chitinophagales;Chitinophagaceae;Ferruginibacter	Ferruginibacter	0	1	0	0	0	0	0
genus	Main genome;Bacteria;Bacteria (superkingdom);FCB group;Bacteroidetes;Chitinophagia;Chitinophagales;Chitinophagaceae;Filimonas	Filimonas	1	0	0	0	0	0	0
genus	Main genome;Bacteria;Bacteria (superkingdom);FCB group;Bacteroidetes;Chitinophagia;Chitinophagales;Chitinophagaceae;Dinghuibacter	Dinghuibacter	1	0	0	0	0	0	0
genus	Main genome;Bacteria;Bacteria (superkingdom);FCB group;Bacteroidetes;Chitinophagia;Chitinophagales;Chitinophagaceae;Unknown Taibaiella genus 1	Unknown Taibaiella genus 1	1	1	1	1	1	0	1
genus	Main genome;Bacteria;Bacteria (superkingdom);FCB group;Balneolata;Balneoilia;Balneolales;Balneolaceae;Balneola	Balneola	0	0	0	0	0	1	1
genus	Main genome;Bacteria;Bacteria (superkingdom);FCB group;Gemmatimonadetes;Gemmatimonadetes (class);Gemmatimonadales;Gemmatimonadaceae;Gemmatimonas	Gemmatimonas	1	0	0	0	0	0	0
genus	Main genome;Bacteria;Bacteria (superkingdom);FCB group;Rhodothermaeota;Rhodothermia;Rhodothermales;Rubricoccaceae;Rubrivirga	Rubrivirga	1	0	0	0	0	0	0
genus	Main genome;Bacteria;Bacteria (superkingdom);FCB group;Chlorobi;Chlorobia;Chlorobiales;Chlorobiaceae;Chlorobium	Chlorobium	1	1	1	1	1	1	1
genus	Main genome;Bacteria;Bacteria (superkingdom);FCB group;Chlorobi;Chlorobia;Chlorobiales;Chlorobiaceae;Unknown Chlorobium genus 1	Unknown Chlorobium genus 1	0	0	1	0	0	0	0
genus	Main genome;Bacteria;Bacteria (superkingdom);FCB group;Chlorobi;Chlorobia;Chlorobiales;Chlorobiaceae;Unknown Chlorobium genus 2	Unknown Chlorobium genus 2	0	0	0	1	0	0	0
genus	Main genome;Bacteria;Bacteria (superkingdom);FCB group;Chlorobi;Chlorobia;Chlorobiales;Chlorobiaceae;Unknown Chlorobium genus 3	Unknown Chlorobium genus 3	0	0	0	1	0	0	0
genus	Main genome;Bacteria;Bacteria (superkingdom);FCB group;Chlorobi;Chlorobia;Chlorobiales;Chlorobiaceae;Unknown Chlorobium genus 4	Unknown Chlorobium genus 4	0	0	0	0	1	0	0
genus	Main genome;Bacteria;Bacteria (superkingdom);FCB group;Caldithrix phylum incertae sedis;Caldithrix class incertae sedis;Caldithrix order incertae sedis;Caldithrix family incertae sedis;Caldithrix	Caldithrix	0	0	0	0	0	1	1
genus	Main genome;Bacteria;Bacteria (superkingdom);FCB group;Caldithrix phylum incertae sedis;Caldithrix class incertae sedis;Caldithrix order incertae sedis;Caldithrix family incertae sedis;Unknown Caldithrix genus 1	Unknown Caldithrix genus 1	0	0	0	0	0	0	1
genus	Main genome;Bacteria;Bacteria (superkingdom);FCB group;Caldithrix phylum incertae sedis;Caldithrix class incertae sedis;Caldithrix order incertae sedis;Caldithrix family incertae sedis;Unknown Caldithrix genus 2	Unknown Caldithrix genus 2	0	0	0	0	0	1	0
genus	Main genome;Bacteria;Bacteria (superkingdom);FCB group;Ca. Latescibacteria (WS3);Ca. Latescibacter class incertae sedis;Ca. Latescibacter order incertae sedis;Ca. Latescibacter family incertae sedis;Ca. Latescibacter	Ca. Latescibacter	0	0	2	3	0	3	8
genus	Main genome;Bacteria;Bacteria (superkingdom);FCB group;Ca. Latescibacteria (WS3);Ca. Latescibacter class incertae sedis;Ca. Latescibacter order incertae sedis;Ca. Latescibacter family incertae sedis;Unknown Ca. Latescibacter genus 1	Unknown Ca. Latescibacter genus 1	0	0	0	0	0	0	1
genus	Main genome;Bacteria;Bacteria (superkingdom);FCB group;Ca. Latescibacteria (WS3);Ca. Latescibacter class incertae sedis;Ca. Latescibacter order incertae sedis;Ca. Latescibacter family incertae sedis;Unknown Ca. Latescibacter genus 2	Unknown Ca. Latescibacter genus 2	0	0	0	0	0	1	1
genus	Main genome;Bacteria;Bacteria (superkingdom);FCB group;Ca. Latescibacteria (WS3);Ca. Latescibacter class incertae sedis;Ca. Latescibacter order incertae sedis;Ca. Latescibacter family incertae sedis;Unknown Ca. Latescibacter genus 3	Unknown Ca. Latescibacter genus 3	0	0	0	0	0	0	1
genus	Main genome;Bacteria;Bacteria (superkingdom);FCB group;Ca. Latescibacteria (WS3);Ca. Latescibacter class incertae sedis;Ca. Latescibacter order incertae sedis;Ca. Latescibacter family incertae sedis;Unknown Ca. Latescibacter genus 4	Unknown Ca. Latescibacter genus 4	0	0	0	0	0	0	1
genus	Main genome;Bacteria;Bacteria (superkingdom);FCB group;Ca. Latescibacteria (WS3);Ca. Latescibacter class incertae sedis;Ca. Latescibacter order incertae sedis;Ca. Latescibacter family incertae sedis;Unknown Ca. Latescibacter genus 5	Unknown Ca. Latescibacter genus 5	0	0	0	1	0	1	1
genus	Main genome;Bacteria;Bacteria (superkingdom);FCB group;Ca. Latescibacteria (WS3);Ca. Latescibacter class incertae sedis;Ca. Latescibacter order incertae sedis;Ca. Latescibacter family incertae sedis;Unknown Ca. Latescibacter genus 6	Unknown Ca. Latescibacter genus 6	0	0	0	0	0	1	0
genus	Main genome;Bacteria;Bacteria (superkingdom);Proteobacteria (superphylum);Proteobacteria;Betaproteobacteria;Burkholderiales;Comamonadaceae;Hydrogenophaga	Hydrogenophaga	1	1	0	0	0	1	0
genus	Main genome;Bacteria;Bacteria (superkingdom);Proteobacteria (superphylum);Proteobacteria;Betaproteobacteria;Burkholderiales;Comamonadaceae;Ideonella	Ideonella	1	0	0	0	0	0	0
genus	Main genome;Bacteria;Bacteria (superkingdom);Proteobacteria (superphylum);Proteobacteria;Betaproteobacteria;Burkholderiales;Comamonadaceae;BAL58 marine group	BAL58 marine group	1	1	0	0	0	0	0
genus	Main genome;Bacteria;Bacteria (superkingdom);Proteobacteria (superphylum);Proteobacteria;Betaproteobacteria;Burkholderiales;Comamonadaceae;Aquabacterium	Aquabacterium	0	0	1	0	0	0	0
genus	Main genome;Bacteria;Bacteria (superkingdom);Proteobacteria (superphylum);Proteobacteria;Betaproteobacteria;Burkholderiales;Comamonadaceae;Leptothrix	Leptothrix	0	1	0	0	0	0	0
genus	Main genome;Bacteria;Bacteria (superkingdom);Proteobacteria (superphylum);Proteobacteria;Betaproteobacteria;Burkholderiales;Burkholderiaceae;Polynucleobacter	Polynucleobacter	2	1	1	1	1	1	1
genus	Main genome;Bacteria;Bacteria (superkingdom);Proteobacteria (superphylum);Proteobacteria;Betaproteobacteria;Burkholderiales;Burkholderiaceae;Unknown Polynucleobacter genus 1	Unknown Polynucleobacter genus 1	1	0	0	0	0	0	0
genus	Main genome;Bacteria;Bacteria (superkingdom);Proteobacteria (superphylum);Proteobacteria;Betaproteobacteria;Burkholderiales;Oxalobacteraceae;Massilia	Massilia	1	0	0	0	0	0	0
genus	Main genome;Bacteria;Bacteria (superkingdom);Proteobacteria (superphylum);Proteobacteria;Betaproteobacteria;Burkholderiales;Alcaligenaceae;MWH-UniP1 aquatic group	MWH-UniP1 aquatic group	1	1	1	1	0	0	1
genus	Main genome;Bacteria;Bacteria (superkingdom);Proteobacteria (superphylum);Proteobacteria;Betaproteobacteria;Nitrosomonadales;Nitrosomonadaceae;Candidatus Branchiomonas	Candidatus Branchiomonas	0	1	0	0	0	0	0
genus	Main genome;Bacteria;Bacteria (superkingdom);Proteobacteria (superphylum);Proteobacteria;Betaproteobacteria;Nitrosomonadales;Nitrosomonadaceae;Nitrosospira	Nitrosospira	1	0	0	0	0	0	0
genus	Main genome;Bacteria;Bacteria (superkingdom);Proteobacteria (superphylum);Proteobacteria;Betaproteobacteria;Nitrosomonadales;Nitrosomonadaceae;Nitrosomonas	Nitrosomonas	0	1	2	1	0	0	0
genus	Main genome;Bacteria;Bacteria (superkingdom);Proteobacteria (superphylum);Proteobacteria;Betaproteobacteria;Nitrosomonadales;Nitrosomonadaceae;Unknown Nitrosomonas genus 1	Unknown Nitrosomonas genus 1	0	0	1	0	0	0	0
genus	Main genome;Bacteria;Bacteria (superkingdom);Proteobacteria (superphylum);Proteobacteria;Betaproteobacteria;Neisseriales;Neisseriaceae;Paludibacterium	Paludibacterium	0	1	0	0	0	0	0
genus	Main genome;Bacteria;Bacteria (superkingdom);Proteobacteria (superphylum);Proteobacteria;Betaproteobacteria;Methylophilales;Methylophilaceae;Methylotenera	Methylotenera	1	0	1	1	0	0	0
genus	Main genome;Bacteria;Bacteria (superkingdom);Proteobacteria (superphylum);Proteobacteria;Alphaproteobacteria;Rhizobiales;Phyllobacteriaceae;Hoeflea	Hoeflea	0	1	1	0	0	0	1
genus	Main genome;Bacteria;Bacteria (superkingdom);Proteobacteria (superphylum);Proteobacteria;Alphaproteobacteria;Rhizobiales;Hyphomicrobiaceae;Devosia	Devosia	3	3	1	0	0	1	0
genus	Main genome;Bacteria;Bacteria (superkingdom);Proteobacteria (superphylum);Proteobacteria;Alphaproteobacteria;Rhizobiales;Hyphomicrobiaceae;Filomicrobium	Filomicrobium	0	1	0	0	0	0	0
genus	Main genome;Bacteria;Bacteria (superkingdom);Proteobacteria (superphylum);Proteobacteria;Alphaproteobacteria;Rhizobiales;Xanthobacteraceae;Pseudolabrys	Pseudolabrys	1	1	1	1	0	0	0
genus	Main genome;Bacteria;Bacteria (superkingdom);Proteobacteria (superphylum);Proteobacteria;Alphaproteobacteria;Rhizobiales;Rhodobiaceae;Anderseniella	Anderseniella	1	1	0	0	0	0	0
genus	Main genome;Bacteria;Bacteria (superkingdom);Proteobacteria (superphylum);Proteobacteria;Alphaproteobacteria;Rhizobiales;Rhizobiales Incertae Sedis;Candidatus Phaeomarinobacter	Candidatus Phaeomarinobacter	0	1	0	0	0	0	0
genus	Main genome;Bacteria;Bacteria (superkingdom);Proteobacteria (superphylum);Proteobacteria;Alphaproteobacteria;Rickettsiales;Rickettsiales Incertae Sedis;Candidatus Odyssella	Candidatus Odyssella	1	1	1	0	0	0	0
genus	Main genome;Bacteria;Bacteria (superkingdom);Proteobacteria (superphylum);Proteobacteria;Alphaproteobacteria;Rhodobacterales;Rhodobacteraceae;Loktanella	Loktanella	2	2	2	2	1	1	1
genus	Main genome;Bacteria;Bacteria (superkingdom);Proteobacteria (superphylum);Proteobacteria;Alphaproteobacteria;Rhodobacterales;Rhodobacteraceae;Celeribacter	Celeribacter	0	1	1	0	0	0	0
genus	Main genome;Bacteria;Bacteria (superkingdom);Proteobacteria (superphylum);Proteobacteria;Alphaproteobacteria;Rhodobacterales;Rhodobacteraceae;Pseudorhodobacter	Pseudorhodobacter	1	1	1	0	0	1	1
genus	Main genome;Bacteria;Bacteria (superkingdom);Proteobacteria (superphylum);Proteobacteria;Alphaproteobacteria;Rhodobacterales;Rhodobacteraceae;Oceaniovalibus	Oceaniovalibus	0	1	0	0	0	0	0
genus	Main genome;Bacteria;Bacteria (superkingdom);Proteobacteria (superphylum);Proteobacteria;Alphaproteobacteria;Rhodobacterales;Rhodobacteraceae;Gemmobacter	Gemmobacter	1	0	1	0	0	0	0
genus	Main genome;Bacteria;Bacteria (superkingdom);Proteobacteria (superphylum);Proteobacteria;Alphaproteobacteria;Rhodobacterales;Rhodobacteraceae;Albimonas	Albimonas	1	1	1	0	0	0	0
genus	Main genome;Bacteria;Bacteria (superkingdom);Proteobacteria (superphylum);Proteobacteria;Alphaproteobacteria;Rhodobacterales;Rhodobacteraceae;Albirhodobacter	Albirhodobacter	1	0	0	0	0	0	0
genus	Main genome;Bacteria;Bacteria (superkingdom);Proteobacteria (superphylum);Proteobacteria;Alphaproteobacteria;Rhodobacterales;Rhodobacteraceae;Ketogulonicigenium	Ketogulonicigenium	1	1	1	1	1	0	1
genus	Main genome;Bacteria;Bacteria (superkingdom);Proteobacteria (superphylum);Proteobacteria;Alphaproteobacteria;Rhodobacterales;Rhodobacteraceae;Seohaeicola	Seohaeicola	1	1	1	1	0	0	0
genus	Main genome;Bacteria;Bacteria (superkingdom);Proteobacteria (superphylum);Proteobacteria;Alphaproteobacteria;Rhodobacterales;Rhodobacteraceae;Marinosulfonomonas	Marinosulfonomonas	1	2	2	2	0	0	1
genus	Main genome;Bacteria;Bacteria (superkingdom);Proteobacteria (superphylum);Proteobacteria;Alphaproteobacteria;Sphingomonadales;Sphingomonadaceae;Sphingomonas	Sphingomonas	1	1	0	0	0	0	1
genus	Main genome;Bacteria;Bacteria (superkingdom);Proteobacteria (superphylum);Proteobacteria;Alphaproteobacteria;Sphingomonadales;Sphingomonadaceae;Novosphingobium	Novosphingobium	1	0	0	0	0	0	1
genus	Main genome;Bacteria;Bacteria (superkingdom);Proteobacteria (superphylum);Proteobacteria;Alphaproteobacteria;Sphingomonadales;Sphingomonadaceae;Sphingobium	Sphingobium	0	0	1	0	0	0	0
genus	Main genome;Bacteria;Bacteria (superkingdom);Proteobacteria (superphylum);Proteobacteria;Alphaproteobacteria;Sphingomonadales;Sphingomonadaceae;Zymomonas	Zymomonas	1	1	0	1	0	0	0
genus	Main genome;Bacteria;Bacteria (superkingdom);Proteobacteria (superphylum);Proteobacteria;Alphaproteobacteria;Sphingomonadales;Sphingomonadaceae;Sphingorhabdus	Sphingorhabdus	1	1	1	1	1	1	1
genus	Main genome;Bacteria;Bacteria (superkingdom);Proteobacteria (superphylum);Proteobacteria;Alphaproteobacteria;Sphingomonadales;Erythrobacteraceae;Erythrobacter	Erythrobacter	1	0	0	0	0	0	0
genus	Main genome;Bacteria;Bacteria (superkingdom);Proteobacteria (superphylum);Proteobacteria;Alphaproteobacteria;Rhodospirillales;Rhodospirillaceae;AEGEAN-169 marine group	AEGEAN-169 marine group	1	1	1	0	0	0	0
genus	Main genome;Bacteria;Bacteria (superkingdom);Proteobacteria (superphylum);Proteobacteria;Alphaproteobacteria;Rhodospirillales;Rhodospirillaceae;Magnetospira	Magnetospira	1	4	3	1	0	0	0
genus	Main genome;Bacteria;Bacteria (superkingdom);Proteobacteria (superphylum);Proteobacteria;Alphaproteobacteria;Rhodospirillales;Rhodospirillaceae;Thalassobaculum	Thalassobaculum	1	1	1	0	0	1	0
genus	Main genome;Bacteria;Bacteria (superkingdom);Proteobacteria (superphylum);Proteobacteria;Alphaproteobacteria;Rhodospirillales;Rhodospirillaceae;Nisaea	Nisaea	0	0	0	0	0	1	0
genus	Main genome;Bacteria;Bacteria (superkingdom);Proteobacteria (superphylum);Proteobacteria;Alphaproteobacteria;Rhodospirillales;Rhodospirillaceae;Magnetovibrio	Magnetovibrio	0	1	2	2	1	1	1
genus	Main genome;Bacteria;Bacteria (superkingdom);Proteobacteria (superphylum);Proteobacteria;Alphaproteobacteria;Rhodospirillales;Rhodospirillaceae;Unknown Magnetospira genus 1	Unknown Magnetospira genus 1	0	0	1	0	0	0	1
genus	Main genome;Bacteria;Bacteria (superkingdom);Proteobacteria (superphylum);Proteobacteria;Alphaproteobacteria;Rhodospirillales;Rhodospirillaceae;Unknown Magnetospira genus 2	Unknown Magnetospira genus 2	0	1	0	0	0	0	0
genus	Main genome;Bacteria;Bacteria (superkingdom);Proteobacteria (superphylum);Proteobacteria;Alphaproteobacteria;Rhodospirillales;Acetobacteraceae;Roseomonas	Roseomonas	1	0	0	0	0	0	0
genus	Main genome;Bacteria;Bacteria (superkingdom);Proteobacteria (superphylum);Proteobacteria;Alphaproteobacteria;Rhodospirillales;Rhodospirillales Incertae Sedis;Reyranella	Reyranella	1	0	0	0	0	0	1
genus	Main genome;Bacteria;Bacteria (superkingdom);Proteobacteria (superphylum);Proteobacteria;Alphaproteobacteria;Caulobacterales;Caulobacteraceae;Phenylobacterium	Phenylobacterium	1	0	0	0	0	0	0
genus	Main genome;Bacteria;Bacteria (superkingdom);Proteobacteria (superphylum);Proteobacteria;Alphaproteobacteria;Caulobacterales;Caulobacteraceae;Brevundimonas	Brevundimonas	3	2	2	1	1	1	1
genus	Main genome;Bacteria;Bacteria (superkingdom);Proteobacteria (superphylum);Proteobacteria;Alphaproteobacteria;Caulobacterales;Caulobacteraceae;Caulobacter	Caulobacter	1	0	0	0	0	0	0
genus	Main genome;Bacteria;Bacteria (superkingdom);Proteobacteria (superphylum);Proteobacteria;Alphaproteobacteria;Caulobacterales;Caulobacteraceae;Unknown Brevundimonas genus 1	Unknown Brevundimonas genus 1	0	0	0	1	0	0	0
genus	Main genome;Bacteria;Bacteria (superkingdom);Proteobacteria (superphylum);Proteobacteria;Alphaproteobacteria;Caulobacterales;Hyphomonadaceae;Hyphomonas	Hyphomonas	3	2	2	1	1	0	1
genus	Main genome;Bacteria;Bacteria (superkingdom);Proteobacteria (superphylum);Proteobacteria;Alphaproteobacteria;Caulobacterales;Hyphomonadaceae;Hirschia	Hirschia	1	0	0	0	0	0	0
genus	Main genome;Bacteria;Bacteria (superkingdom);Proteobacteria (superphylum);Proteobacteria;Alphaproteobacteria;Caulobacterales;Hyphomonadaceae;Maricaulis	Maricaulis	1	1	1	0	1	0	1
genus	Main genome;Bacteria;Bacteria (superkingdom);Proteobacteria (superphylum);Proteobacteria;Alphaproteobacteria;Sneathiellales;Sneathiellaceae;Sneathiella	Sneathiella	0	0	0	0	1	0	0
genus	Main genome;Bacteria;Bacteria (superkingdom);Proteobacteria (superphylum);Proteobacteria;Alphaproteobacteria;Magnetococcales;Magnetococcaceae;Magnetococcus	Magnetococcus	0	0	1	1	1	0	0
genus	Main genome;Bacteria;Bacteria (superkingdom);Proteobacteria (superphylum);Proteobacteria;Alphaproteobacteria;Emcibacterales;Emcibacteraceae;Emcibacter	Emcibacter	1	2	4	0	0	0	1
genus	Main genome;Bacteria;Bacteria (superkingdom);Proteobacteria (superphylum);Proteobacteria;Gammaproteobacteria;Pseudomonadales;Pseudomonadaceae;Pseudomonas	Pseudomonas	4	3	3	2	2	1	1
genus	Main genome;Bacteria;Bacteria (superkingdom);Proteobacteria (superphylum);Proteobacteria;Gammaproteobacteria;Pseudomonadales;Moraxellaceae;Acinetobacter	Acinetobacter	1	0	0	0	1	0	2
genus	Main genome;Bacteria;Bacteria (superkingdom);Proteobacteria (superphylum);Proteobacteria;Gammaproteobacteria;Pseudomonadales;Moraxellaceae;Alkanindiges	Alkanindiges	1	0	0	0	0	0	1
genus	Main genome;Bacteria;Bacteria (superkingdom);Proteobacteria (superphylum);Proteobacteria;Gammaproteobacteria;Enterobacteriales;Enterobacteriaceae;Enterobacter	Enterobacter	0	0	0	0	0	1	1
genus	Main genome;Bacteria;Bacteria (superkingdom);Proteobacteria (superphylum);Proteobacteria;Gammaproteobacteria;Enterobacteriales;Enterobacteriaceae;Serratia	Serratia	1	1	1	0	0	1	0
genus	Main genome;Bacteria;Bacteria (superkingdom);Proteobacteria (superphylum);Proteobacteria;Gammaproteobacteria;Alteromonadales;Moritellaceae;Moritella	Moritella	0	1	0	0	0	0	0
genus	Main genome;Bacteria;Bacteria (superkingdom);Proteobacteria (superphylum);Proteobacteria;Gammaproteobacteria;Alteromonadales;Moritellaceae;Paramoritella	Paramoritella	0	1	1	1	0	0	0
genus	Main genome;Bacteria;Bacteria (superkingdom);Proteobacteria (superphylum);Proteobacteria;Gammaproteobacteria;Alteromonadales;Pseudoalteromonadaceae;Pseudoalteromonas	Pseudoalteromonas	2	1	3	1	0	0	0
genus	Main genome;Bacteria;Bacteria (superkingdom);Proteobacteria (superphylum);Proteobacteria;Gammaproteobacteria;Alteromonadales;Pseudoalteromonadaceae;Unknown Algicola genus 1	Unknown Algicola genus 1	0	1	0	0	0	0	0
genus	Main genome;Bacteria;Bacteria (superkingdom);Proteobacteria (superphylum);Proteobacteria;Gammaproteobacteria;Alteromonadales;Alteromonadaceae;Glaciecola	Glaciecola	1	2	2	1	0	0	0
genus	Main genome;Bacteria;Bacteria (superkingdom);Proteobacteria (superphylum);Proteobacteria;Gammaproteobacteria;Alteromonadales;Alteromonadaceae;Alishewanella	Alishewanella	1	0	0	0	0	0	0
genus	Main genome;Bacteria;Bacteria (superkingdom);Proteobacteria (superphylum);Proteobacteria;Gammaproteobacteria;Alteromonadales;Shewanellaceae;Shewanella	Shewanella	3	2	3	1	0	0	0
genus	Main genome;Bacteria;Bacteria (superkingdom);Proteobacteria (superphylum);Proteobacteria;Gammaproteobacteria;Alteromonadales;Idiomarinaceae;Idiomarina	Idiomarina	2	1	1	0	0	0	0
genus	Main genome;Bacteria;Bacteria (superkingdom);Proteobacteria (superphylum);Proteobacteria;Gammaproteobacteria;Alteromonadales;Colwelliaceae;Colwellia	Colwellia	0	3	5	1	1	0	0
genus	Main genome;Bacteria;Bacteria (superkingdom);Proteobacteria (superphylum);Proteobacteria;Gammaproteobacteria;Alteromonadales;Psychromonadaceae;Psychromonas	Psychromonas	1	2	1	2	1	2	2
genus	Main genome;Bacteria;Bacteria (superkingdom);Proteobacteria (superphylum);Proteobacteria;Gammaproteobacteria;Thiotrichales;Thiotrichaceae;Cocleimonas	Cocleimonas	0	1	0	0	0	0	0
genus	Main genome;Bacteria;Bacteria (superkingdom);Proteobacteria (superphylum);Proteobacteria;Gammaproteobacteria;Thiotrichales;Piscirickettsiaceae;Thiomicrospira	Thiomicrospira	1	1	2	1	1	2	2
genus	Main genome;Bacteria;Bacteria (superkingdom);Proteobacteria (superphylum);Proteobacteria;Gammaproteobacteria;Thiotrichales;Piscirickettsiaceae;Cycloclasticus	Cycloclasticus	0	1	1	0	0	0	1
genus	Main genome;Bacteria;Bacteria (superkingdom);Proteobacteria (superphylum);Proteobacteria;Gammaproteobacteria;Thiotrichales;Piscirickettsiaceae;endosymbionts	endosymbionts	0	1	2	1	2	0	1
genus	Main genome;Bacteria;Bacteria (superkingdom);Proteobacteria (superphylum);Proteobacteria;Gammaproteobacteria;Thiotrichales;Francisellaceae;Francisella	Francisella	1	1	1	0	1	1	1
genus	Main genome;Bacteria;Bacteria (superkingdom);Proteobacteria (superphylum);Proteobacteria;Gammaproteobacteria;Xanthomonadales;Xanthomonadaceae;Stenotrophomonas	Stenotrophomonas	1	1	0	0	0	1	1
genus	Main genome;Bacteria;Bacteria (superkingdom);Proteobacteria (superphylum);Proteobacteria;Gammaproteobacteria;Xanthomonadales;Xanthomonadaceae;Silanimonas	Silanimonas	0	1	1	0	0	0	0
genus	Main genome;Bacteria;Bacteria (superkingdom);Proteobacteria (superphylum);Proteobacteria;Gammaproteobacteria;Oceanospirillales;Oleiphilaceae;Oleiphilus	Oleiphilus	1	1	1	1	0	0	0
genus	Main genome;Bacteria;Bacteria (superkingdom);Proteobacteria (superphylum);Proteobacteria;Gammaproteobacteria;Oceanospirillales;Alcanivoracaceae;Kangiella	Kangiella	0	2	1	1	0	0	0
genus	Main genome;Bacteria;Bacteria (superkingdom);Proteobacteria (superphylum);Proteobacteria;Gammaproteobacteria;Oceanospirillales;Alcanivoracaceae;Unknown Kangiella genus 1	Unknown Kangiella genus 1	0	0	1	0	0	0	0
genus	Main genome;Bacteria;Bacteria (superkingdom);Proteobacteria (superphylum);Proteobacteria;Gammaproteobacteria;Oceanospirillales;Oceanospirillaceae;Marinomonas	Marinomonas	1	0	2	0	0	0	0
genus	Main genome;Bacteria;Bacteria (superkingdom);Proteobacteria (superphylum);Proteobacteria;Gammaproteobacteria;Oceanospirillales;Oceanospirillaceae;Pseudohongiella	Pseudohongiella	4	7	6	1	0	0	1
genus	Main genome;Bacteria;Bacteria (superkingdom);Proteobacteria (superphylum);Proteobacteria;Gammaproteobacteria;Oceanospirillales;Oceanospirillaceae;Reinekea	Reinekea	1	0	1	0	0	0	0
genus	Main genome;Bacteria;Bacteria (superkingdom);Proteobacteria (superphylum);Proteobacteria;Gammaproteobacteria;Oceanospirillales;Oceanospirillaceae;Oceanospirillum	Oceanospirillum	0	1	1	0	0	0	0
genus	Main genome;Bacteria;Bacteria (superkingdom);Proteobacteria (superphylum);Proteobacteria;Gammaproteobacteria;Oceanospirillales;Oceanospirillaceae;Neptunomonas	Neptunomonas	0	1	1	0	0	0	0
genus	Main genome;Bacteria;Bacteria (superkingdom);Proteobacteria (superphylum);Proteobacteria;Gammaproteobacteria;Oceanospirillales;Oceanospirillaceae;Amphritea	Amphritea	0	1	1	0	0	0	0
genus	Main genome;Bacteria;Bacteria (superkingdom);Proteobacteria (superphylum);Proteobacteria;Gammaproteobacteria;Oceanospirillales;Oceanospirillaceae;Oleispira	Oleispira	0	0	1	0	0	0	0
genus	Main genome;Bacteria;Bacteria (superkingdom);Proteobacteria (superphylum);Proteobacteria;Gammaproteobacteria;Oceanospirillales;Litoricolaceae;Litoricola	Litoricola	1	0	1	0	0	0	0
genus	Main genome;Bacteria;Bacteria (superkingdom);Proteobacteria (superphylum);Proteobacteria;Gammaproteobacteria;Pasteurellales;Pasteurellaceae;Haemophilus	Haemophilus	0	0	1	0	0	0	0
genus	Main genome;Bacteria;Bacteria (superkingdom);Proteobacteria (superphylum);Proteobacteria;Gammaproteobacteria;Chromatiales;Chromatiaceae;Rheinheimera	Rheinheimera	1	1	1	0	0	0	0
genus	Main genome;Bacteria;Bacteria (superkingdom);Proteobacteria (superphylum);Proteobacteria;Gammaproteobacteria;Chromatiales;Ectothiorhodospiraceae;Thiorhodospira	Thiorhodospira	0	1	2	1	1	0	1
genus	Main genome;Bacteria;Bacteria (superkingdom);Proteobacteria (superphylum);Proteobacteria;Gammaproteobacteria;Aeromonadales;Aeromonadaceae;Aeromonas	Aeromonas	1	0	0	0	0	0	0
genus	Main genome;Bacteria;Bacteria (superkingdom);Proteobacteria (superphylum);Proteobacteria;Gammaproteobacteria;Aeromonadales;Aeromonadaceae;Tolumonas	Tolumonas	1	0	0	1	0	0	0
genus	Main genome;Bacteria;Bacteria (superkingdom);Proteobacteria (superphylum);Proteobacteria;Gammaproteobacteria;Legionellales;Legionellaceae;Legionella	Legionella	3	1	1	1	1	2	4
genus	Main genome;Bacteria;Bacteria (superkingdom);Proteobacteria (superphylum);Proteobacteria;Gammaproteobacteria;Legionellales;Coxiellaceae;Coxiella	Coxiella	0	0	0	0	0	0	1
genus	Main genome;Bacteria;Bacteria (superkingdom);Proteobacteria (superphylum);Proteobacteria;Gammaproteobacteria;Legionellales;Coxiellaceae;Aquicella	Aquicella	0	0	1	0	0	2	2
genus	Main genome;Bacteria;Bacteria (superkingdom);Proteobacteria (superphylum);Proteobacteria;Gammaproteobacteria;Legionellales;Coxiellaceae;Rickettsiella	Rickettsiella	0	0	0	0	0	0	1
genus	Main genome;Bacteria;Bacteria (superkingdom);Proteobacteria (superphylum);Proteobacteria;Gammaproteobacteria;Legionellales;Coxiellaceae;Unknown Aquicella genus 1	Unknown Aquicella genus 1	0	1	0	0	0	0	0
genus	Main genome;Bacteria;Bacteria (superkingdom);Proteobacteria (superphylum);Proteobacteria;Gammaproteobacteria;Legionellales;Coxiellaceae;Unknown Aquicella genus 2	Unknown Aquicella genus 2	0	0	0	0	1	0	0
genus	Main genome;Bacteria;Bacteria (superkingdom);Proteobacteria (superphylum);Proteobacteria;Gammaproteobacteria;Cellvibrionales;Halieaceae;Halioglobus	Halioglobus	1	1	1	1	0	1	1
genus	Main genome;Bacteria;Bacteria (superkingdom);Proteobacteria (superphylum);Proteobacteria;Gammaproteobacteria;Cellvibrionales;Halieaceae;Haliea	Haliea	1	1	0	0	0	0	0
genus	Main genome;Bacteria;Bacteria (superkingdom);Proteobacteria (superphylum);Proteobacteria;Gammaproteobacteria;Cellvibrionales;Halieaceae;OM60(NOR5) clade	OM60(NOR5) clade	1	2	2	1	0	1	1
genus	Main genome;Bacteria;Bacteria (superkingdom);Proteobacteria (superphylum);Proteobacteria;Gammaproteobacteria;Cellvibrionales;Cellvibrionaceae;Cellvibrio	Cellvibrio	1	0	0	0	0	0	0
genus	Main genome;Bacteria;Bacteria (superkingdom);Proteobacteria (superphylum);Proteobacteria;Gammaproteobacteria;Cellvibrionales;Porticoccaceae;SAR92 clade	SAR92 clade	3	2	2	0	0	0	0
genus	Main genome;Bacteria;Bacteria (superkingdom);Proteobacteria (superphylum);Proteobacteria;Gammaproteobacteria;Cellvibrionales;Porticoccaceae;Porticoccus	Porticoccus	1	1	1	0	0	0	0
genus	Main genome;Bacteria;Bacteria (superkingdom);Proteobacteria (superphylum);Proteobacteria;Gammaproteobacteria;Cellvibrionales;Porticoccaceae;C1-B045	C1-B045	0	1	0	0	0	0	0
genus	Main genome;Bacteria;Bacteria (superkingdom);Proteobacteria (superphylum);Proteobacteria;Gammaproteobacteria;Cellvibrionales;Spongiibacteraceae;BD1-7 clade	BD1-7 clade	1	0	1	0	0	0	0
genus	Main genome;Bacteria;Bacteria (superkingdom);Proteobacteria (superphylum);Proteobacteria;Gammaproteobacteria;Sedimenticola order incertae sedis;Sedimenticola family incertae sedis;Sedimenticola	Sedimenticola	0	1	0	0	0	0	0
genus	Main genome;Bacteria;Bacteria (superkingdom);Proteobacteria (superphylum);Proteobacteria;Deltaproteobacteria;Desulfovibrionales;Desulfovibrionaceae;Desulfovibrio	Desulfovibrio	0	0	0	0	0	0	1
genus	Main genome;Bacteria;Bacteria (superkingdom);Proteobacteria (superphylum);Proteobacteria;Deltaproteobacteria;Desulfovibrionales;Desulfovibrionaceae;Unknown Desulfovibrio genus 1	Unknown Desulfovibrio genus 1	0	0	0	0	0	0	1
genus	Main genome;Bacteria;Bacteria (superkingdom);Proteobacteria (superphylum);Proteobacteria;Deltaproteobacteria;Desulfovibrionales;Desulfovibrionaceae;Unknown Desulfovibrio genus 2	Unknown Desulfovibrio genus 2	0	0	0	1	0	0	0
genus	Main genome;Bacteria;Bacteria (superkingdom);Proteobacteria (superphylum);Proteobacteria;Deltaproteobacteria;Bdellovibrionales;Bacteriovoracaceae;Peredibacter	Peredibacter	3	5	2	2	0	1	1
genus	Main genome;Bacteria;Bacteria (superkingdom);Proteobacteria (superphylum);Proteobacteria;Deltaproteobacteria;Bdellovibrionales;Bacteriovoracaceae;Unknown Peredibacter genus 1	Unknown Peredibacter genus 1	0	0	0	0	0	0	1
genus	Main genome;Bacteria;Bacteria (superkingdom);Proteobacteria (superphylum);Proteobacteria;Deltaproteobacteria;Bdellovibrionales;Bacteriovoracaceae;Unknown Peredibacter genus 2	Unknown Peredibacter genus 2	1	0	0	0	0	0	0
genus	Main genome;Bacteria;Bacteria (superkingdom);Proteobacteria (superphylum);Proteobacteria;Deltaproteobacteria;Bdellovibrionales;Bacteriovoracaceae;Unknown Peredibacter genus 3	Unknown Peredibacter genus 3	1	0	0	0	0	0	0
genus	Main genome;Bacteria;Bacteria (superkingdom);Proteobacteria (superphylum);Proteobacteria;Deltaproteobacteria;Bdellovibrionales;Bacteriovoracaceae;Unknown Peredibacter genus 4	Unknown Peredibacter genus 4	1	0	0	0	0	0	0
genus	Main genome;Bacteria;Bacteria (superkingdom);Proteobacteria (superphylum);Proteobacteria;Deltaproteobacteria;Bdellovibrionales;Bacteriovoracaceae;Unknown Peredibacter genus 5	Unknown Peredibacter genus 5	0	1	0	0	0	0	0
genus	Main genome;Bacteria;Bacteria (superkingdom);Proteobacteria (superphylum);Proteobacteria;Deltaproteobacteria;Bdellovibrionales;Bdellovibrionaceae;Bdellovibrio	Bdellovibrio	0	1	0	0	0	0	0
genus	Main genome;Bacteria;Bacteria (superkingdom);Proteobacteria (superphylum);Proteobacteria;Deltaproteobacteria;Bdellovibrionales;Bdellovibrionaceae;OM27 clade	OM27 clade	0	0	0	0	0	1	1
genus	Main genome;Bacteria;Bacteria (superkingdom);Proteobacteria (superphylum);Proteobacteria;Deltaproteobacteria;Bdellovibrionales;Bdellovibrionaceae;Unknown OM27 clade genus 1	Unknown OM27 clade genus 1	0	0	0	0	0	1	1
genus	Main genome;Bacteria;Bacteria (superkingdom);Proteobacteria (superphylum);Proteobacteria;Deltaproteobacteria;Bdellovibrionales;Bdellovibrionaceae;Unknown OM27 clade genus 2	Unknown OM27 clade genus 2	0	1	1	0	0	0	0
genus	Main genome;Bacteria;Bacteria (superkingdom);Proteobacteria (superphylum);Proteobacteria;Deltaproteobacteria;Myxococcales;Archangiaceae;Anaeromyxobacter	Anaeromyxobacter	1	0	0	0	0	0	0
genus	Main genome;Bacteria;Bacteria (superkingdom);Proteobacteria (superphylum);Proteobacteria;Deltaproteobacteria;Myxococcales;Sandaracinaceae;Unknown Sandaracinus genus 1	Unknown Sandaracinus genus 1	0	1	0	0	0	0	0
genus	Main genome;Bacteria;Bacteria (superkingdom);Proteobacteria (superphylum);Proteobacteria;Deltaproteobacteria;Desulfuromonadales;Desulfuromonadaceae;Desulfuromusa	Desulfuromusa	0	2	1	1	0	0	0
genus	Main genome;Bacteria;Bacteria (superkingdom);Proteobacteria (superphylum);Proteobacteria;Deltaproteobacteria;Desulfuromonadales;Desulfuromonadaceae;Desulfuromonas	Desulfuromonas	0	0	1	0	0	0	0
genus	Main genome;Bacteria;Bacteria (superkingdom);Proteobacteria (superphylum);Proteobacteria;Deltaproteobacteria;Desulfobacterales;Desulfobacteraceae;Desulfobacter	Desulfobacter	0	0	0	0	0	1	2
genus	Main genome;Bacteria;Bacteria (superkingdom);Proteobacteria (superphylum);Proteobacteria;Deltaproteobacteria;Desulfobacterales;Desulfobacteraceae;Desulfococcus	Desulfococcus	1	0	0	0	0	2	1
genus	Main genome;Bacteria;Bacteria (superkingdom);Proteobacteria (superphylum);Proteobacteria;Deltaproteobacteria;Desulfobacterales;Desulfobacteraceae;Sva0081 sediment group	Sva0081 sediment group	1	0	0	1	0	1	1
genus	Main genome;Bacteria;Bacteria (superkingdom);Proteobacteria (superphylum);Proteobacteria;Deltaproteobacteria;Desulfobacterales;Desulfobacteraceae;Desulfatirhabdium	Desulfatirhabdium	0	0	0	0	0	1	2
genus	Main genome;Bacteria;Bacteria (superkingdom);Proteobacteria (superphylum);Proteobacteria;Deltaproteobacteria;Desulfobacterales;Desulfobacteraceae;SEEP-SRB1	SEEP-SRB1	0	0	1	4	4	5	8
genus	Main genome;Bacteria;Bacteria (superkingdom);Proteobacteria (superphylum);Proteobacteria;Deltaproteobacteria;Desulfobacterales;Desulfobacteraceae;Desulfobacterium	Desulfobacterium	0	1	1	1	1	3	4
genus	Main genome;Bacteria;Bacteria (superkingdom);Proteobacteria (superphylum);Proteobacteria;Deltaproteobacteria;Desulfobacterales;Desulfobacteraceae;Desulfoconvexum	Desulfoconvexum	0	2	2	4	4	4	6
genus	Main genome;Bacteria;Bacteria (superkingdom);Proteobacteria (superphylum);Proteobacteria;Deltaproteobacteria;Desulfobacterales;Desulfobacteraceae;Candidatus Desulfamplus	Candidatus Desulfamplus	0	0	1	0	1	2	2
genus	Main genome;Bacteria;Bacteria (superkingdom);Proteobacteria (superphylum);Proteobacteria;Deltaproteobacteria;Desulfobacterales;Desulfobacteraceae;Unknown SEEP-SRB1 genus 1	Unknown SEEP-SRB1 genus 1	0	0	0	0	0	0	1
genus	Main genome;Bacteria;Bacteria (superkingdom);Proteobacteria (superphylum);Proteobacteria;Deltaproteobacteria;Desulfobacterales;Desulfobacteraceae;Unknown Desulfatirhabdium genus 1	Unknown Desulfatirhabdium genus 1	0	0	0	0	0	0	1
genus	Main genome;Bacteria;Bacteria (superkingdom);Proteobacteria (superphylum);Proteobacteria;Deltaproteobacteria;Desulfobacterales;Desulfobacteraceae;Unknown SEEP-SRB1 genus 2	Unknown SEEP-SRB1 genus 2	0	0	0	0	0	0	1
genus	Main genome;Bacteria;Bacteria (superkingdom);Proteobacteria (superphylum);Proteobacteria;Deltaproteobacteria;Desulfobacterales;Desulfobulbaceae;Desulfobulbus	Desulfobulbus	0	0	0	0	0	0	1
genus	Main genome;Bacteria;Bacteria (superkingdom);Proteobacteria (superphylum);Proteobacteria;Deltaproteobacteria;Desulfobacterales;Desulfobulbaceae;[Desulfobacterium] catecholicum group	[Desulfobacterium] catecholicum group	1	0	0	0	0	0	0
genus	Main genome;Bacteria;Bacteria (superkingdom);Proteobacteria (superphylum);Proteobacteria;Deltaproteobacteria;Desulfobacterales;Desulfobulbaceae;Desulforhopalus	Desulforhopalus	1	0	0	0	0	0	0
genus	Main genome;Bacteria;Bacteria (superkingdom);Proteobacteria (superphylum);Proteobacteria;Deltaproteobacteria;Desulfobacterales;Desulfobulbaceae;Desulfocapsa	Desulfocapsa	1	1	2	2	2	1	1
genus	Main genome;Bacteria;Bacteria (superkingdom);Proteobacteria (superphylum);Proteobacteria;Deltaproteobacteria;Desulfobacterales;Desulfobulbaceae;Unknown Desulfocapsa genus 1	Unknown Desulfocapsa genus 1	0	0	0	0	0	0	1
genus	Main genome;Bacteria;Bacteria (superkingdom);Proteobacteria (superphylum);Proteobacteria;Deltaproteobacteria;Desulfobacterales;Desulfobulbaceae;Unknown Desulfocapsa genus 2	Unknown Desulfocapsa genus 2	0	0	1	0	0	0	0
genus	Main genome;Bacteria;Bacteria (superkingdom);Proteobacteria (superphylum);Proteobacteria;Deltaproteobacteria;Desulfarculales;Desulfarculaceae;Desulfatiglans	Desulfatiglans	0	0	3	4	5	9	12
genus	Main genome;Bacteria;Bacteria (superkingdom);Proteobacteria (superphylum);Proteobacteria;Deltaproteobacteria;Desulfarculales;Desulfarculaceae;Desulfocarbo	Desulfocarbo	0	0	0	0	1	0	1
genus	Main genome;Bacteria;Bacteria (superkingdom);Proteobacteria (superphylum);Proteobacteria;Deltaproteobacteria;Desulfarculales;Desulfarculaceae;Unknown Desulfatiglans genus 1	Unknown Desulfatiglans genus 1	0	0	0	0	0	1	1
genus	Main genome;Bacteria;Bacteria (superkingdom);Proteobacteria (superphylum);Proteobacteria;Deltaproteobacteria;Syntrophobacterales;Syntrophaceae;Smithella	Smithella	1	0	0	0	0	0	0
genus	Main genome;Bacteria;Bacteria (superkingdom);Proteobacteria (superphylum);Proteobacteria;Deltaproteobacteria;Syntrophobacterales;Syntrophaceae;Desulfomonile	Desulfomonile	0	0	0	0	0	1	0
genus	Main genome;Bacteria;Bacteria (superkingdom);Proteobacteria (superphylum);Proteobacteria;Zetaproteobacteria;Mariprofundales;Mariprofundaceae;Mariprofundus	Mariprofundus	0	3	4	3	2	0	1
genus	Main genome;Bacteria;Bacteria (superkingdom);Proteobacteria (superphylum);Proteobacteria;Ca. Tenderia class incertae sedis;Ca. Tenderia order incertae sedis;Ca. Tenderia family incertae sedis;Ca. Tenderia	Ca. Tenderia	0	1	0	0	0	0	0
genus	Main genome;Bacteria;Bacteria (superkingdom);Terrabacteria;Firmicutes;Clostridia;Clostridiales;Ruminococcaceae;Ruminococcus 1	Ruminococcus 1	0	0	0	1	0	0	0
genus	Main genome;Bacteria;Bacteria (superkingdom);Terrabacteria;Firmicutes;Clostridia;Clostridiales;Ruminococcaceae;Ercella	Ercella	0	0	0	1	1	1	1
genus	Main genome;Bacteria;Bacteria (superkingdom);Terrabacteria;Firmicutes;Clostridia;Clostridiales;Ruminococcaceae;Ruminococcaceae UCG-012	Ruminococcaceae UCG-012	0	0	0	0	0	1	2
genus	Main genome;Bacteria;Bacteria (superkingdom);Terrabacteria;Firmicutes;Clostridia;Clostridiales;Ruminococcaceae;Unknown Ruminococcaceae UCG-012 genus 1	Unknown Ruminococcaceae UCG-012 genus 1	0	0	1	0	0	0	0
genus	Main genome;Bacteria;Bacteria (superkingdom);Terrabacteria;Firmicutes;Clostridia;Clostridiales;Lachnospiraceae;Lachnoclostridium	Lachnoclostridium	1	0	0	0	0	0	0
genus	Main genome;Bacteria;Bacteria (superkingdom);Terrabacteria;Firmicutes;Clostridia;Clostridiales;Christensenellaceae;Christensenellaceae R-7 group	Christensenellaceae R-7 group	0	0	0	0	0	1	1
genus	Main genome;Bacteria;Bacteria (superkingdom);Terrabacteria;Firmicutes;Clostridia;Clostridiales;Peptostreptococcaceae;Proteocatella	Proteocatella	1	0	0	0	0	0	0
genus	Main genome;Bacteria;Bacteria (superkingdom);Terrabacteria;Firmicutes;Clostridia;Clostridiales;Clostridiaceae 1;Clostridium sensu stricto 1	Clostridium sensu stricto 1	1	0	0	0	0	0	0
genus	Main genome;Bacteria;Bacteria (superkingdom);Terrabacteria;Firmicutes;Clostridia;Clostridiales;Clostridiaceae 1;Clostridium sensu stricto 7	Clostridium sensu stricto 7	0	1	0	0	0	0	0
genus	Main genome;Bacteria;Bacteria (superkingdom);Terrabacteria;Firmicutes;Clostridia;Clostridiales;Family XII (Clostridiales);Fusibacter	Fusibacter	1	0	4	1	0	0	2
genus	Main genome;Bacteria;Bacteria (superkingdom);Terrabacteria;Firmicutes;Clostridia;Clostridiales;Family XII (Clostridiales);Unknown Fusibacter genus 1	Unknown Fusibacter genus 1	0	0	1	0	0	0	0
genus	Main genome;Bacteria;Bacteria (superkingdom);Terrabacteria;Firmicutes;Bacilli;Bacillales;Staphylococcaceae;Staphylococcus	Staphylococcus	0	0	0	1	0	0	0
genus	Main genome;Bacteria;Bacteria (superkingdom);Terrabacteria;Firmicutes;Bacilli;Lactobacillales;Streptococcaceae;Streptococcus	Streptococcus	0	0	1	0	0	0	0
genus	Main genome;Bacteria;Bacteria (superkingdom);Terrabacteria;Firmicutes;Bacilli;Lactobacillales;Aerococcaceae;Ignavigranum	Ignavigranum	0	1	0	0	0	0	0
genus	Main genome;Bacteria;Bacteria (superkingdom);Terrabacteria;Firmicutes;Negativicutes;Selenomonadales;Veillonellaceae;Veillonella	Veillonella	0	0	2	0	0	0	0
genus	Main genome;Bacteria;Bacteria (superkingdom);Terrabacteria;Firmicutes;Negativicutes;Selenomonadales;Veillonellaceae;Pelosinus	Pelosinus	1	0	0	0	0	0	0
genus	Main genome;Bacteria;Bacteria (superkingdom);Terrabacteria;Firmicutes;Negativicutes;Selenomonadales;Veillonellaceae;Zymophilus	Zymophilus	1	0	0	0	0	0	0
genus	Main genome;Bacteria;Bacteria (superkingdom);Terrabacteria;Firmicutes;Negativicutes;Selenomonadales;Veillonellaceae;Propionispira	Propionispira	1	0	0	0	0	0	0
genus	Main genome;Bacteria;Bacteria (superkingdom);Terrabacteria;Firmicutes;Negativicutes;Selenomonadales;Acidaminococcaceae;Phascolarctobacterium	Phascolarctobacterium	1	0	0	0	0	0	0
genus	Main genome;Bacteria;Bacteria (superkingdom);Terrabacteria;Firmicutes;Negativicutes;Selenomonadales;Acidaminococcaceae;Acidaminococcus	Acidaminococcus	1	0	0	0	0	0	0
genus	Main genome;Bacteria;Bacteria (superkingdom);Terrabacteria;Tenericutes;Mollicutes;Acholeplasmatales;Acholeplasmataceae;Acholeplasma	Acholeplasma	1	2	2	1	1	2	3
genus	Main genome;Bacteria;Bacteria (superkingdom);Terrabacteria;Actinobacteria;Actinobacteria (class);Micrococcales;Micrococcaceae;Micrococcus	Micrococcus	1	0	0	0	0	0	0
genus	Main genome;Bacteria;Bacteria (superkingdom);Terrabacteria;Actinobacteria;Actinobacteria (class);Micrococcales;Microbacteriaceae;Candidatus Aquiluna	Candidatus Aquiluna	1	1	1	1	1	1	1
genus	Main genome;Bacteria;Bacteria (superkingdom);Terrabacteria;Actinobacteria;Actinobacteria (class);Micrococcales;Microbacteriaceae;Yonghaparkia	Yonghaparkia	1	1	0	0	0	0	0
genus	Main genome;Bacteria;Bacteria (superkingdom);Terrabacteria;Actinobacteria;Actinobacteria (class);Micrococcales;Microbacteriaceae;Alpinimonas	Alpinimonas	1	0	0	0	0	0	0
genus	Main genome;Bacteria;Bacteria (superkingdom);Terrabacteria;Actinobacteria;Actinobacteria (class);Micrococcales;Microbacteriaceae;Chryseoglobus	Chryseoglobus	1	0	0	0	0	1	0
genus	Main genome;Bacteria;Bacteria (superkingdom);Terrabacteria;Actinobacteria;Actinobacteria (class);Micrococcales;Cellulomonadaceae;Cellulomonas	Cellulomonas	0	1	0	0	1	0	0
genus	Main genome;Bacteria;Bacteria (superkingdom);Terrabacteria;Actinobacteria;Actinobacteria (class);Frankiales;Sporichthyaceae;hgcI clade	hgcI clade	2	3	2	0	0	0	0
genus	Main genome;Bacteria;Bacteria (superkingdom);Terrabacteria;Actinobacteria;Actinobacteria (class);Frankiales;Sporichthyaceae;Candidatus Planktophila	Candidatus Planktophila	1	0	0	0	0	0	0
genus	Main genome;Bacteria;Bacteria (superkingdom);Terrabacteria;Actinobacteria;Actinobacteria (class);Propionibacteriales;Propionibacteriaceae;Propionibacterium	Propionibacterium	0	0	1	0	0	0	0
genus	Main genome;Bacteria;Bacteria (superkingdom);Terrabacteria;Actinobacteria;Acidimicrobiia;Acidimicrobiales;Acidimicrobiaceae;Ilumatobacter	Ilumatobacter	2	2	2	2	1	1	1
genus	Main genome;Bacteria;Bacteria (superkingdom);Terrabacteria;Actinobacteria;Acidimicrobiia;Acidimicrobiales;Acidimicrobiaceae;CL500-29 marine group	CL500-29 marine group	2	2	1	1	1	1	1
genus	Main genome;Bacteria;Bacteria (superkingdom);Terrabacteria;Actinobacteria;Acidimicrobiia;Acidimicrobiales;Acidimicrobiaceae;Unknown CL500-29 marine group genus 1	Unknown CL500-29 marine group genus 1	0	1	0	0	0	0	0
genus	Main genome;Bacteria;Bacteria (superkingdom);Terrabacteria;Actinobacteria;Acidimicrobiia;Acidimicrobiales;Acidimicrobiales Incertae Sedis;Candidatus Microthrix	Candidatus Microthrix	0	1	1	0	0	0	0
genus	Main genome;Bacteria;Bacteria (superkingdom);Terrabacteria;Chloroflexi;Anaerolineae;Anaerolineales;Anaerolineaceae;Thermomarinilinea	Thermomarinilinea	0	0	1	1	0	0	0
genus	Main genome;Bacteria;Bacteria (superkingdom);Terrabacteria;Deinococcus-Thermus;Deinococci;Deinococcales;Deinococcaceae;Deinococcus	Deinococcus	1	0	0	0	0	1	0
genus	Main genome;Bacteria;Bacteria (superkingdom);Terrabacteria;Deinococcus-Thermus;Deinococci;Deinococcales;Deinococcaceae;Unknown Deinococcus genus 1	Unknown Deinococcus genus 1	1	0	0	0	0	0	0
genus	Main genome;Bacteria;Bacteria (superkingdom);Terrabacteria;Armatimonadetes;Armatimonadia;Armatimonadales;Armatimonadaceae;Armatimonas	Armatimonas	2	0	0	0	0	0	0
genus	Main genome;Bacteria;Bacteria (superkingdom);Spirochaetes (superphylum);Spirochaetes;Spirochaetia;Spirochaetales;Spirochaetaceae;Spirochaeta 2	Spirochaeta 2	0	0	2	2	5	4	8
genus	Main genome;Bacteria;Bacteria (superkingdom);Spirochaetes (superphylum);Spirochaetes;Spirochaetia;Spirochaetales;Spirochaetaceae;Sphaerochaeta	Sphaerochaeta	0	0	2	2	2	0	2
genus	Main genome;Bacteria;Bacteria (superkingdom);Spirochaetes (superphylum);Spirochaetes;Spirochaetia;Spirochaetales;Spirochaetaceae;Unknown Sphaerochaeta genus 1	Unknown Sphaerochaeta genus 1	0	0	0	0	0	0	1
genus	Main genome;Bacteria;Bacteria (superkingdom);Spirochaetes (superphylum);Spirochaetes;Spirochaetia;Spirochaetales;Spirochaetaceae;Unknown Spirochaeta 2 genus 1	Unknown Spirochaeta 2 genus 1	0	0	1	0	0	0	0
genus	Main genome;Bacteria;Bacteria (superkingdom);Spirochaetes (superphylum);Spirochaetes;Spirochaetia;Spirochaetales;Spirochaetaceae;Unknown Spirochaeta 2 genus 2	Unknown Spirochaeta 2 genus 2	0	0	0	1	0	1	1
genus	Main genome;Bacteria;Bacteria (superkingdom);Spirochaetes (superphylum);Spirochaetes;Spirochaetia;Spirochaetales;Spirochaetaceae;Unknown Spirochaeta 2 genus 3	Unknown Spirochaeta 2 genus 3	0	0	0	0	0	1	0
genus	Main genome;Bacteria;Bacteria (superkingdom);Spirochaetes (superphylum);Spirochaetes;Spirochaetia;Spirochaetales;Spirochaetaceae;Unknown Spirochaeta 2 genus 4	Unknown Spirochaeta 2 genus 4	0	0	0	0	0	1	0
genus	Main genome;Bacteria;Bacteria (superkingdom);Spirochaetes (superphylum);Spirochaetes;Spirochaetia;Leptospiriales;Leptospiraceae;Leptospira	Leptospira	1	0	1	0	0	0	0
genus	Main genome;Bacteria;Bacteria (superkingdom);PVC group (Planctobacteria);Chlamydiae;Chlamydiia;Chlamydiales;Simkaniaceae;Unknown Candidatus Fritschea genus 1	Unknown Candidatus Fritschea genus 1	0	0	0	1	1	0	0
genus	Main genome;Bacteria;Bacteria (superkingdom);PVC group (Planctobacteria);Planctomycetes;Planctomycetacia;Planctomycetales;Planctomycetaceae;Pir4 lineage	Pir4 lineage	0	0	0	1	4	15	14
genus	Main genome;Bacteria;Bacteria (superkingdom);PVC group (Planctobacteria);Planctomycetes;Planctomycetacia;Planctomycetales;Planctomycetaceae;Rhodopirellula	Rhodopirellula	1	1	0	0	0	1	1
genus	Main genome;Bacteria;Bacteria (superkingdom);PVC group (Planctobacteria);Planctomycetes;Planctomycetacia;Planctomycetales;Planctomycetaceae;Planctomyces	Planctomyces	3	4	3	2	4	4	5
genus	Main genome;Bacteria;Bacteria (superkingdom);PVC group (Planctobacteria);Planctomycetes;Planctomycetacia;Planctomycetales;Planctomycetaceae;Pirellula	Pirellula	2	1	1	1	1	2	1
genus	Main genome;Bacteria;Bacteria (superkingdom);PVC group (Planctobacteria);Planctomycetes;Planctomycetacia;Planctomycetales;Planctomycetaceae;Unknown Pir4 lineage genus 1	Unknown Pir4 lineage genus 1	0	0	0	0	0	1	1
genus	Main genome;Bacteria;Bacteria (superkingdom);PVC group (Planctobacteria);Planctomycetes;Phycisphaerae;Phycisphaerales;Phycisphaeraceae;Urania-1B-19 marine sediment group	Urania-1B-19 marine sediment group	0	0	0	0	0	0	1
genus	Main genome;Bacteria;Bacteria (superkingdom);PVC group (Planctobacteria);Planctomycetes;Phycisphaerae;Phycisphaerales;Phycisphaeraceae;CL500-3	CL500-3	0	0	0	0	1	0	0
genus	Main genome;Bacteria;Bacteria (superkingdom);PVC group (Planctobacteria);Verrucomicrobia;Verrucomicrobiae;Verrucomicrobiales;Verrucomicrobiaceae;Prosthecobacter	Prosthecobacter	1	0	0	0	0	0	1
genus	Main genome;Bacteria;Bacteria (superkingdom);PVC group (Planctobacteria);Verrucomicrobia;Spartobacteria;Chthoniobacterales;Chthoniobacterales Incertae Sedis;Terrimicrobium	Terrimicrobium	1	0	1	0	0	1	1
genus	Main genome;Bacteria;Bacteria (superkingdom);PVC group (Planctobacteria);Verrucomicrobia;Spartobacteria;Chthoniobacterales;Chthoniobacteraceae;Chthoniobacter	Chthoniobacter	1	0	0	0	0	0	0
genus	Main genome;Bacteria;Bacteria (superkingdom);PVC group (Planctobacteria);Verrucomicrobia;Spartobacteria;Chthoniobacterales;Chthoniobacteraceae;Unknown Chthoniobacter genus 1	Unknown Chthoniobacter genus 1	0	1	0	0	0	0	0
genus	Main genome;Bacteria;Bacteria (superkingdom);PVC group (Planctobacteria);Lentisphaerae;Oligosphaeria;Oligosphaerales;Oligosphaeraceae;Unknown SBZC-1223 genus 1	Unknown SBZC-1223 genus 1	0	0	0	1	0	0	1
genus	Main genome;Bacteria;Bacteria (superkingdom);PVC group (Planctobacteria);Ca. Omnitrophica (OP3);Ca. Omnitrophus class incertae sedis;Ca. Omnitrophus order incertae sedis;Ca. Omnitrophus family incertae sedis;Ca. Omnitrophus	Ca. Omnitrophus	3	1	1	0	0	1	1
genus	Main genome;Bacteria;Bacteria (superkingdom);PVC group (Planctobacteria);Ca. Omnitrophica (OP3);Ca. Omnitrophus class incertae sedis;Ca. Omnitrophus order incertae sedis;Ca. Omnitrophus family incertae sedis;Unknown Ca. Omnitrophus genus 1	Unknown Ca. Omnitrophus genus 1	0	0	0	0	0	0	1
genus	Main genome;Bacteria;Bacteria (superkingdom);PVC group (Planctobacteria);Ca. Omnitrophica (OP3);Ca. Omnitrophus class incertae sedis;Ca. Omnitrophus order incertae sedis;Ca. Omnitrophus family incertae sedis;Unknown Ca. Omnitrophus genus 2	Unknown Ca. Omnitrophus genus 2	1	0	0	0	0	1	0
[truncated: 33 more rows]
